# Supplementary material for: PDLIM4 drives gastric cancer malignant progression and cisplatin resistance by inhibiting HSP70 ubiquitination and degradation via competitive interaction with STUB1
Source: J Nanobiotechnology. 2025 Oct 11;23:661. doi: 10.1186/s12951-025-03720-4 (PMC12514821; doi:10.1186/s12951-025-03720-4)
Supplement: Supplementary file 3 — Additional file3 [file 12951_2025_3720_MOESM3_ESM.csv]

	x
1	SLC45A1
2	NMNAT1
3	RBP7
4	MFAP2
5	E2F2
6	MAN1C1
7	PDIK1L
8	RPS6KA1
9	MED18
10	KIAA1522
11	TMEM54
12	MANEAL
13	C1orf210
14	TMEM53
15	STIL
16	OSBPL9
17	SLC1A7
18	ST6GALNAC3
19	LINC01140
20	PLPPR4
21	PALMD
22	SLC35A3
23	PDLIM4
24	S1PR1
25	SYPL2
26	LIX1L
27	SV2A
28	ATP8B2
29	ZBTB7B
30	ATP1A2
31	USF1
32	OLFML2B
33	RGS5
34	FMO2
35	TNN
36	KCNT2
37	LMOD1
38	TMCC2
39	CD46
40	KCNK2
41	STUM
42	FMN2
43	PLD5
44	AKT3
45	SH3YL1
46	PXDN
47	COLEC11
48	CYS1
49	MATN3
50	CLIP4
51	LBH
52	EHD3
53	LTBP1
54	TMEM178A
55	C1GALT1C1L
56	EPAS1
57	STON1
58	RTN4
59	EFEMP1
60	CNRIP1
61	TCF7L1
62	CNGA3
63	MAP4K4
64	IL1R1
65	PSD4
66	LIMS2
67	MGAT5
68	THSD7B
69	RBMS1
70	FIGN
71	SCN9A
72	CHN1
73	HAGLR
74	FAM171B
75	PLCL1
76	FZD7
77	GPR1
78	FN1
79	IGFBP5
80	AAMP
81	DNPEP
82	GMPPA
83	SGPP2
84	SERPINE2
85	FAM124B
86	TIMM29
87	LRRN1
88	CAND2
89	UBE2E2
90	SP6
91	FBXL2
92	STAC
93	ZNF660
94	CCR3
95	MYL3
96	KLHDC8B
97	DOCK3
98	ITIH3
99	FAM107A
100	PRICKLE2
101	GXYLT2
102	PDZRN3
103	VGLL3
104	DCBLD2
105	IGSF11
106	FSTL1
107	ADCY5
108	TMEM108
109	TF
110	TRPC1
111	PLOD2
112	AGTR1
113	TM4SF18
114	WWTR1
115	PFN2
116	MED12L
117	PTX3
118	IQCJ-SCHIP1-AS1
119	BCHE
120	EPHB3
121	APOD
122	ZDHHC19
123	CYTL1
124	LDB2
125	SLIT2
126	PACRGL
127	IGFBP7
128	ADAMTS3
129	SPARCL1
130	SNCA
131	ADH1B
132	EMCN
133	ARHGEF38
134	LEF1-AS1
135	ENPEP
136	PABPC4L
137	SLC7A11
138	CLGN
139	EDNRA
140	FAM160A1
141	NPY1R
142	CPE
143	UBE2QL1
144	FBXL7
145	CDH6
146	RAI14
147	EGFLAM
148	C7
149	GHR
150	CCDC152
151	TMEM171
152	PDE8B
153	SSBP2
154	NR2F1-AS1
155	NREP
156	CDO1
157	CHSY3
158	ECSCR
159	PCDHB5
160	PCDH12
161	STK32A
162	AFAP1L1
163	PDGFRB
164	GPX3
165	SPARC
166	C1QTNF2
167	ZNF354C
168	PXDC1
169	F13A1
170	RBM24
171	TRIM31
172	TRIM26
173	MOCS1
174	TREML4
175	COL21A1
176	ADGRB3
177	RRAGD
178	ANKRD6
179	FAXC
180	TSPYL4
181	FAM162B
182	SERINC1
183	RNF217
184	LAMA2
185	L3MBTL3
186	MAP7
187	PLAGL1
188	EPM2A
189	AKAP12
190	THSD7A
191	GSDME
192	NFE2L3
193	JAZF1
194	SCRN1
195	FKBP14
196	KBTBD2
197	EPDR1
198	AMPH
199	SUGCT
200	AEBP1
201	NACAD
202	GRB10
203	TPST1
204	MAGI2
205	MAGI2-AS3
206	CD36
207	HGF
208	SEMA3E
209	KIAA1324L
210	CDK14
211	GNG11
212	COL1A2
213	SGCE
214	PDK4
215	SRRT
216	LRRC17
217	CAV1
218	AASS
219	CALD1
220	DGKI
221	GSTK1
222	EZH2
223	SMARCD3
224	TDRP
225	DLC1
226	C8orf48
227	TUSC3
228	LPL
229	STC1
230	NEFM
231	GSR
232	TACC1
233	PLAT
234	PKIA
235	ZBTB10
236	FABP4
237	C8orf88
238	PIP4P2
239	GRHL2
240	CTHRC1
241	LRP12
242	ZFPM2
243	COL14A1
244	SLC45A4
245	FAM83H
246	ZNF34
247	TEK
248	ARHGEF39
249	CEP78
250	GAS1RR
251	TMOD1
252	BSPRY
253	BRINP1
254	DAB2IP
255	LHX6
256	OLFML2A
257	TOR2A
258	ST6GALNAC4
259	GLE1
260	SH3GLB2
261	IER5L
262	NTMT1
263	PLPP7
264	MRPS2
265	RABL6
266	PAXX
267	NDOR1
268	ARRDC1
269	LINC00702
270	ITIH5
271	PDSS1
272	ACBD5
273	JCAD
274	PRKG1
275	TET1
276	CDH23
277	ANKRD22
278	CH25H
279	PPP1R3C
280	LOXL4
281	GOT1
282	TAF5
283	PDCD11
284	SORCS3
285	PLEKHS1
286	FAM53B
287	BNIP3
288	CALY
289	KCNQ1
290	TRIM6
291	APBB1
292	SCUBE2
293	MRVI1
294	PARVA
295	SPON1
296	E2F8
297	MPPED2
298	PAMR1
299	C11orf96
300	TSPAN18
301	CHST1
302	PTPRJ
303	FEN1
304	INCENP
305	TAF6L
306	ESRRA
307	RPS6KA4
308	BATF2
309	LTBP3
310	PCNX3
311	MRGPRF
312	PDE2A
313	ARHGEF17
314	MAP6
315	LRRC32
316	DDIAS
317	PDGFD
318	RDX
319	ARHGAP20
320	ZBTB16
321	NNMT
322	FXYD6
323	SCN4B
324	MIR100HG
325	CLMP
326	FEZ1
327	JAM3
328	A2M-AS1
329	MGP
330	RERG
331	KCNJ8
332	CPNE8
333	CNTN1
334	PRICKLE1
335	TUBA1A
336	GRASP
337	ATF7
338	LINC02381
339	PPP1R1A
340	SLC16A7
341	AVPR1A
342	DPY19L2
343	MSRB3
344	CSRP2
345	NAV3
346	ACSS3
347	DCN
348	NUAK1
349	DAO
350	HSPB8
351	BICDL1
352	BRI3BP
353	MIPEP
354	DCLK1
355	TRPC4
356	LHFPL6
357	ENOX1
358	BTF3P11
359	DZIP1
360	COL4A1
361	COL4A2
362	CUL4A
363	GRTP1
364	TPPP2
365	SALL2
366	SLC22A17
367	NOVA1
368	PRKD1
369	FRMD6
370	FERMT2
371	ARMH4
372	DACT1
373	MAP3K9
374	PNMA1
375	FBLN5
376	PRIMA1
377	SERPINA5
378	C14orf132
379	EML1
380	DEGS2
381	NDN
382	INAFM2
383	CHST14
384	STARD9
385	SHC4
386	EID1
387	MYO5C
388	PYGO1
389	PRTG
390	RBPMS2
391	CORO2B
392	NOX5
393	LARP6
394	UBL7-AS1
395	UBE2Q2
396	HDGFL3
397	ALPK3
398	MFGE8
399	SV2B
400	LINC01579
401	LINC00924
402	NR2F2-AS1
403	CAPN15
404	TMEM204
405	PKMYT1
406	CLDN9
407	GLIS2
408	VASN
409	CDIP1
410	DEXI
411	ACSM5
412	CTF1
413	ZNF423
414	AKTIP
415	CMTM3
416	SMPD3
417	GABARAPL2
418	TERF2IP
419	CHRNE
420	TMEM102
421	TMEM88
422	FKBP10
423	CAVIN1
424	CNTNAP1
425	VAT1
426	ARL4D
427	FZD2
428	HIGD1B
429	PNPO
430	MMD
431	TMEM100
432	CEP112
433	ABCA8
434	ABCA6
435	TTYH2
436	NPTX1
437	COLEC12
438	NDUFV2-AS1
439	TUBB6
440	ZNF521
441	DTNA
442	SETBP1
443	MAPK4
444	TCF4
445	CDH19
446	DOK6
447	CNDP2
448	PLPP2
449	FSTL3
450	PALM
451	DAZAP1
452	LMNB2
453	GADD45B
454	TJP3
455	SIRT6
456	YJU2
457	STAP2
458	CHAF1A
459	UHRF1
460	ADAMTS10
461	MRPL4
462	CDC37
463	ZNF823
464	FARSA
465	ASF1B
466	ADGRE5
467	GIPC1
468	LPAR2
469	ATP13A1
470	LGI4
471	CLIP3
472	COX7A1
473	PPP1R14A
474	FBXO17
475	HIF3A
476	PNMA8B
477	SLC1A5
478	FUT2
479	TRPM4
480	CPT1C
481	FUZ
482	ZNF677
483	ZNF331
484	LAIR2
485	ZNF542P
486	ZNF583
487	ZNF667
488	ZNF667-AS1
489	ZFP28
490	TCF15
491	C20orf194
492	FERMT1
493	MYL9
494	LBP
495	ZNF334
496	APCDD1L
497	GNAS
498	JAM2
499	ADAMTS1
500	LINC01697
501	ERG
502	PDE9A
503	PTTG1IP
504	LINC00163
505	ADARB1
506	PRMT2
507	GGT5
508	SLC5A1
509	SYNGR1
510	RANGAP1
511	TSPO
512	PRR5
513	NUP50
514	FBLN1
515	TRABD
516	DMD
517	TMEM47
518	SRPX
519	TSPAN7
520	GSPT2
521	FGD1
522	MAGEH1
523	USP51
524	FAAH2
525	EDA
526	NAP1L2
527	ZDHHC15
528	MAGEE1
529	SH3BGRL
530	PABPC5
531	NAP1L3
532	ARMCX1
533	ARMCX2
534	TCEAL2
535	GPRASP1
536	BEX4
537	TCEAL7
538	TCEAL9
539	BEX3
540	TCEAL4
541	RAB9B
542	MID2
543	COL4A5
544	CHRDL1
545	PAK3
546	LRCH2
547	GPC3
548	SMIM10
549	MAMLD1
550	ATP2B3
551	AVPR2
