# Supplementary material for: PDLIM4 drives gastric cancer malignant progression and cisplatin resistance by inhibiting HSP70 ubiquitination and degradation via competitive interaction with STUB1
Source: J Nanobiotechnology. 2025 Oct 11;23:661. doi: 10.1186/s12951-025-03720-4 (PMC12514821; doi:10.1186/s12951-025-03720-4)
Supplement: Supplementary file 4 — Additional file4 [file 12951_2025_3720_MOESM4_ESM.csv]

	coef	se	z	p	HR	HRse	HRz	HRp	HRCILL	HRCIUL
SLC45A1	4.00584662993582	0.952860804451937	4.20402078794698	2.62214839572561e-05	54.9183001993653	52.3294957071002	1.03036154793385	0.302840316625187	8.48477830888626	355.462404200811
NMNAT1	-3.11845988956096	0.627138767477065	-4.97251972176159	6.60882455649769e-07	0.0442252277317103	0.0277353548110573	-34.4605208326828	0	0.0129374472258678	0.151179033527647
RBP7	0.790452256254052	0.279891042622545	2.82414274085949	0.00474072666822745	2.20439315144048	0.616989897506672	1.95204679413321	0.0509326492214354	1.27363611600066	3.81533556175879
MFAP2	0.763633550670721	0.269714052821118	2.83127090592192	0.0046363433740999	2.14605988810354	0.578822510017242	1.97998500104877	0.0477052140844539	1.26491347548867	3.64101824557423
E2F2	-4.71855183729442	1.18656496306441	-3.97664854784549	6.98933447039751e-05	0.008928098530387	0.0105937689029441	-93.5523429432361	0	0.000872475111132005	0.0913618535947419
MAN1C1	1.22010762229184	0.354690825833027	3.43991875015738	0.000581888845068157	3.38755229014496	1.20153371934408	1.98708721337287	0.0469127329662966	1.6903343980198	6.78889959993105
PDIK1L	-1.861767294836	0.591744328755523	-3.14623597449835	0.00165386509426269	0.155397753897668	0.0919557395702916	-9.18487796465072	0	0.0487249106547964	0.49560813128065
RPS6KA1	-2.09692412297322	0.434960505817304	-4.82095292544557	1.42874072917021e-06	0.122833669043144	0.0534277948184011	-16.4177902894609	0	0.0523694931456022	0.28810876990257
MED18	-2.14213348215529	0.591310744999544	-3.62268654894297	0.000291559049229395	0.117404096090871	0.0694223035254909	-12.713434430839	0	0.0368433091752205	0.374117365879417
KIAA1522	-1.48128056426495	0.494451718817225	-2.99580425730606	0.00273722078763683	0.227346370260313	0.112411803542069	-6.87342080985765	6.26798613012625e-12	0.0862601002791894	0.599192116670989
TMEM54	-1.27195534663739	0.374169340181362	-3.39941093522217	0.000675311699823045	0.280283035124387	0.104873318316521	-6.86272711142232	6.75581812714654e-12	0.134618048951347	0.583566471141848
MANEAL	-0.6529278178761	0.259412217785391	-2.516950910987	0.0118375320691723	0.520519557140461	0.135029132718477	-3.55094069854697	0.000383856896006063	0.313058119027509	0.865464247365179
C1orf210	-0.958694829584714	0.3824944438769	-2.5064281192363	0.0121957852178946	0.383392952707275	0.146645674232092	-4.20474078435371	2.61381545419992e-05	0.181160814574005	0.811379417404623
TMEM53	-1.71332423675807	0.568361889104698	-3.0144952883047	0.00257407209206995	0.180265550127851	0.102456068611163	-8.00083841771413	1.22124532708767e-15	0.0591728137604619	0.549165511960322
STIL	-1.32210267165839	0.282348001809676	-4.6825288763672	2.83357255481675e-06	0.266574194256823	0.0752666910824383	-9.7443609543014	0	0.153279138330837	0.463610389629767
OSBPL9	1.60596236890392	0.738810966299762	2.17371214310364	0.0297267601352169	4.98265244590116	3.68123826829211	1.08187847556765	0.279306530304795	1.1710719003866	21.2000863383784
SLC1A7	-3.3318242360191	1.14712475379218	-2.90450033878591	0.00367839805392123	0.0357278695167675	0.0409843235229411	-23.5278283889077	0	0.00377200933565412	0.338408669390476
ST6GALNAC3	1.2059701431628	0.33894585799812	3.55800230244881	0.000373686038916965	3.33999778282253	1.1320784142106	2.06699266892586	0.0387348447566078	1.71883797878161	6.49019007432392
LINC01140	1.20277219855499	0.222182751114022	5.41343642800488	6.18265511009852e-08	3.32933371555937	0.739720524299649	3.14893752307972	0.00163865224188542	2.15394707611904	5.14611668617792
PLPPR4	1.14492163068508	0.255500115073558	4.48110025451635	7.42592159941324e-06	3.14219509551264	0.80283120848705	2.66830072481817	0.00762359877011221	1.90436878477235	5.18459979874327
PALMD	0.659735232300731	0.260970249741763	2.52800935337862	0.0114711295907541	1.93428013169745	0.504789569039614	1.85083089865537	0.0641938843866271	1.15979462469928	3.22595013651628
SLC35A3	-1.84602400803651	0.337231125876304	-5.47406175286925	4.39835680099421e-08	0.157863584514891	0.0532365143408259	-15.8187744992781	0	0.0815136433873501	0.305726873199213
PDLIM4	0.959063130382798	0.300935596408723	3.18693814167541	0.00143787523317185	2.60925080016519	0.785216445727649	2.04943593441158	0.0404195064426174	1.44663504332949	4.70622481430654
S1PR1	1.39552642264776	0.414836086475654	3.36404297539255	0.000768095818107328	4.03709923381619	1.67473444687017	1.81348108023459	0.069757654112784	1.79044220934299	9.10287421656569
SYPL2	3.97184924313094	0.635348434713714	6.25145042644301	4.06658151597128e-10	53.0826027708521	33.7259485809907	1.54428874389638	0.122518398207488	15.2806785955864	184.40036542238
LIX1L	1.51481114945247	0.358776395912645	4.22215944724886	2.41972832706328e-05	4.54856204729628	1.631916697914	2.17447499117585	0.0296694815850584	2.25155780620587	9.18893427522881
SV2A	1.19897174618088	0.337674980830524	3.55066799213836	0.00038425481720894	3.316704754419	1.11996821436895	2.06854509324121	0.0385887949118432	1.71110771146085	6.42889419193487
ATP8B2	2.2962225395606	0.911278035202182	2.51978260295843	0.011742733477571	9.93657644749605	9.05498386171049	0.986923509083752	0.323680138333829	1.66554169133496	59.281344928565
ZBTB7B	-4.32644129766194	1.42293153093297	-3.0405126343818	0.00236175782440073	0.0132144903504109	0.0188033149848091	-52.4793373108304	0	0.000812547770719525	0.214907678678966
ATP1A2	1.50406321743543	0.310364518593152	4.84611844244692	1.25900370795407e-06	4.49993619341858	1.39662053037026	2.50600368339903	0.0122104347802308	2.44919632201972	8.26778382883567
USF1	-2.44047161342767	0.683494587204951	-3.57057928345507	0.000356192617775752	0.0871197549256655	0.0595458809303142	-15.3307034980751	0	0.022820491698042	0.332589314846324
OLFML2B	0.951273359805619	0.267888131333743	3.55100972584893	0.000383756235497135	2.58900429524833	0.693563522669111	2.29107247326561	0.0219592223953161	1.53146113594698	4.37682882280232
RGS5	0.808351543826644	0.236954602971298	3.4114194604802	0.000646255900455417	2.24420546144243	0.531774814102108	2.33972243221644	0.0192980762450872	1.41047856701165	3.57074419346808
FMO2	1.02886516398164	0.298113895305263	3.45124860056625	0.000557999333526404	2.7978888872982	0.834089554823774	2.15551061262007	0.031121899056592	1.55982348761111	5.01863338245771
TNN	1.83870405328393	0.345060069890008	5.32864916497016	9.89459159050909e-08	6.28838356810975	2.16987007350713	2.4371890431035	0.0148019388432311	3.19759429350951	12.366724565383
KCNT2	1.32506208052627	0.555458732595035	2.38552749784982	0.0170546473390376	3.76241892069653	2.08986844518168	1.32181474248557	0.186229847954892	1.26665930947954	11.1756934393288
LMOD1	0.879337858442106	0.157063690117978	5.59860689495829	2.16081149639891e-08	2.40930387792016	0.378414157681696	3.72423665793605	0.000195907087615743	1.77091910917539	3.27781497533452
TMCC2	-4.25120162688759	1.601469513595	-2.65456294409528	0.00794112226366239	0.0142471039159945	0.0228163025784852	-43.203884270606	0	0.000617381015256424	0.328775853123441
CD46	-0.700975720030697	0.345565379325851	-2.02848943200908	0.0425103208058483	0.496101011868637	0.171435334350324	-2.93929480781165	0.00328960009721058	0.252013803339698	0.976598149448733
KCNK2	1.9803251231406	0.87483527016551	2.26365487386665	0.0235953500014289	7.24509815134568	6.33826739860813	0.98530051804332	0.324476478341378	1.30431695968413	40.2443952237995
STUM	1.75958927014634	0.618984156392166	2.84270486081962	0.00447324726977205	5.81005054305129	3.59632923398645	1.33748893110085	0.181063092978383	1.72702904398425	19.5461028466169
FMN2	1.29235179979569	0.293974947284621	4.39612902981308	1.10198443209475e-05	3.64134019671546	1.0704627923748	2.467475016909	0.0136069716203405	2.04658283132933	6.47877927305946
PLD5	1.43631344629033	0.49861211228777	2.8806228547079	0.00396890240407333	4.20516464102216	2.0967460241779	1.52863751930988	0.126354329403271	1.58257246261644	11.1738388451846
AKT3	1.24373720160429	0.266126399787324	4.67348298627356	2.96134247923519e-06	3.46855195075334	0.923073243129287	2.67427527460851	0.0074890950295623	2.05883243436292	5.84353171937358
SH3YL1	-2.92089602984896	1.0814976960183	-2.70078802812312	0.00691754108844012	0.0538853827510613	0.058276917294337	-16.2348089290728	0	0.00646991334826787	0.448790318807861
PXDN	1.17210089005945	0.313852445033965	3.73456032796752	0.000188043412973626	3.22876880633385	1.01335698431728	2.1993915676571	0.027850091707644	1.74536098304185	5.97294663169661
COLEC11	1.14769344770889	0.350963559605564	3.27012140234371	0.00107501336970206	3.15091676722555	1.10585696464634	1.94502258066751	0.0517722606575537	1.58378493528571	6.26870243098513
CYS1	1.27669150792354	0.203492021709382	6.27391431466955	3.52082363264117e-10	3.58475993446918	0.729470046407927	3.54333936972069	0.000395093915919298	2.4057326040306	5.34161767032861
MATN3	1.14246135949793	0.219760385372297	5.19866834763	2.00721287924033e-07	3.13447394541095	0.688833202182935	3.09868040426439	0.00194384584370944	2.03753128158379	4.82197598793335
CLIP4	1.30793866811317	0.497843792998068	2.62720694022641	0.00860889612359472	3.69854192668285	1.84129614134217	1.465566492045	0.142766425462416	1.39400759951181	9.81286786974575
LBH	1.07886005425301	0.30407218994847	3.5480392154108	0.000388110431636335	2.9413246886789	0.894375039436094	2.17059354641975	0.0299619103595594	1.62075082363428	5.33789080842955
EHD3	1.50748124417295	0.455837162018798	3.3070608756352	0.000942804009968712	4.51534341178689	2.05826132636921	1.70791889579346	0.087651392517853	1.847912869929	11.0331642027855
LTBP1	1.47423107903153	0.299668607646684	4.91953792093457	8.67487612632445e-07	4.36767608370328	1.30885541065508	2.57299320940099	0.010082318589679	2.42757156269501	7.85830360896773
TMEM178A	1.09728940780736	0.250200109029037	4.38564720081722	1.1564142299747e-05	2.99603398128125	0.749608028771268	2.66277028082675	0.00775003019284248	1.83474628048741	4.89234926510242
C1GALT1C1L	1.1468678740382	0.303833204383535	3.77466273432868	0.000160224286612776	3.1483165267967	0.95656309875028	2.24587016748127	0.0247123252399989	1.73562180135046	5.7108622081083
EPAS1	1.11927468296731	0.490849080045768	2.28028273550588	0.0225909250729674	3.06263201832836	1.50329010871519	1.37207848729293	0.170039005671562	1.17026259550942	8.01505142152048
STON1	0.96885289497929	0.189240988548385	5.11967783729674	3.06058039467594e-07	2.63492019492655	0.498634902434002	3.27879213217118	0.00104252397281579	1.81838250611149	3.8181210005581
RTN4	1.50715163832725	0.366301418908293	4.11451214909047	3.87999124425997e-05	4.51385537344956	1.6534316280414	2.12518940236553	0.0335708119703847	2.20166534671263	9.25430850008237
EFEMP1	0.818139465509996	0.186145614887233	4.39515841404926	1.10692000307999e-05	2.26627942160727	0.421857976441368	3.00167234548726	0.00268501002882859	1.5734973674244	3.26408071797891
CNRIP1	1.16568133536501	0.283747199447868	4.1081686008999	3.98808934992667e-05	3.20810793613303	0.910291642404229	2.42571482948153	0.0152782702460357	1.83959795261732	5.59467709519719
TCF7L1	1.43341760283208	0.367383252516937	3.90169555365346	9.55212487829815e-05	4.19300475756271	1.54043972565238	2.07278785686371	0.0381920270330777	2.04083626846118	8.61474738010221
CNGA3	0.725671675274766	0.345220853092521	2.10205052439368	0.0355488501866678	2.06611839464899	0.713267154790873	1.49469716569463	0.134993494336325	1.05027416173486	4.06450560837903
MAP4K4	1.53749623439025	0.416284046758208	3.6933825506008	0.000221290739402802	4.65292583887959	1.93693879747463	1.88592734248612	0.0593047463672367	2.05771160795947	10.5212600144596
IL1R1	1.41261612871258	0.318825398574474	4.43068881911117	9.39325568227733e-06	4.1066849794648	1.30931547539767	2.37275510588556	0.0176559659325526	2.19840001561764	7.67142530965807
PSD4	-1.9955801886342	0.663750905509082	-3.00651972309347	0.0026425691020836	0.135934763478558	0.0902268223490559	-9.57658946669624	0	0.0370121864098344	0.499247996791181
LIMS2	1.76389326351437	0.33226884023855	5.30863279941626	1.10450596557676e-07	5.83511085307504	1.93882551581462	2.49383496020451	0.0126371287231692	3.0424353706308	11.1912052418108
MGAT5	-2.92678367475049	1.30559622180297	-2.24172192433946	0.0249793499969084	0.0535690568730307	0.0699395582589775	-13.5321264058096	0	0.00414561036534181	0.692212630076583
THSD7B	1.08216370306214	0.229730711014069	4.7105748216479	2.47019090593437e-06	2.9510578611233	0.677948620679513	2.87788454996448	0.00400351626770867	1.88118102300731	4.62940163290376
RBMS1	1.66714592284571	0.378954576580585	4.39932916997293	1.08586015664658e-05	5.29702807567514	2.00733303155294	2.14066525490831	0.032301042352455	2.52037727084638	11.1326612722024
FIGN	1.22818476999587	0.412937758084084	2.97426124385985	0.0029369491363882	3.4150248509536	1.41019270575421	1.71254952681235	0.0867954456830269	1.52019959128599	7.67162075261777
SCN9A	1.27176086047582	0.367190863332189	3.46348721461864	0.000533221934693295	3.56712825057691	1.30981690194598	1.95991382212504	0.050005863779941	1.73686192377376	7.32608837921727
CHN1	0.807942595355931	0.27578818687772	2.92957651487139	0.00339424236198338	2.2432878846846	0.618672298361921	2.00960652024746	0.0444728506198963	1.30657300368794	3.85155710348247
HAGLR	0.908920721265352	0.392175023840578	2.31764050745576	0.020468866786253	2.48164270330647	0.973238286333011	1.52238431647509	0.127912812252413	1.15058648450427	5.35253159133677
FAM171B	0.957694241807084	0.267880918455284	3.5750745044834	0.000350128174994691	2.60568147011859	0.698012345417284	2.30036256616449	0.021427687755101	1.54134789405019	4.40496006769664
PLCL1	1.35144196910104	0.292835519853559	4.61502064290858	3.93056246661416e-06	3.8629918313741	1.13122122113049	2.5308858938422	0.011377485484672	2.17601429158039	6.85781612143043
FZD7	0.695483799149323	0.231590804958355	3.00307172935637	0.00267269429397798	2.00467870122015	0.464265154098445	2.16401918677514	0.0304628769044768	1.27325187867887	3.15627784448712
GPR1	2.39407894426575	1.05175172625497	2.27627764661769	0.0228293971407463	10.9581003883364	11.525200999908	0.864028348695685	0.387572317696793	1.39470572071643	86.0969897357097
FN1	1.53069210392146	0.374223526931575	4.09031499561849	4.30787719729597e-05	4.62137418691515	1.72942694749793	2.09397349344789	0.0362623415455134	2.21937909309234	9.6230064714758
IGFBP5	0.631371317563087	0.306604064543183	2.05923988158403	0.0394712644080765	1.88018714587007	0.57647302102561	1.52684880951432	0.126798611223505	1.0309063776049	3.42912196518576
AAMP	-3.14322825340788	0.816322174795472	-3.85047515608088	0.000117888888790829	0.0431432953580714	0.0352188286945442	-27.1688963009197	0	0.00871081156879563	0.213682034062314
DNPEP	-2.10879075607493	0.592130863202383	-3.56135929931112	0.000368939800045043	0.121384661384893	0.0718756043253657	-12.2241106264345	0	0.0380312943713943	0.387423995503232
GMPPA	-2.29643366899601	0.625284927808891	-3.67261958007387	0.000240076746976903	0.100617038286137	0.0629143175210918	-14.2953622823986	0	0.0295411932717739	0.342700726417409
SGPP2	-1.10837600963473	0.278088060363425	-3.98570153708225	6.72810415109915e-05	0.330094596468402	0.0917953660683456	-7.29781286598743	2.92432744686266e-13	0.191394489192087	0.569308150289951
SERPINE2	0.86599259581018	0.217587000557043	3.97998314969717	6.8920153214469e-05	2.37736467743756	0.517283649393899	2.66268744247264	0.00775193815801933	1.55197747979484	3.64171702431849
FAM124B	1.21935760505478	0.532696131893032	2.28903033465171	0.0220775899373151	3.38501252009062	1.80318307586176	1.32266798198003	0.185945815691447	1.19159455438095	9.61594673208537
TIMM29	-1.41960447405418	0.675230204064055	-2.10240073016566	0.035518187292256	0.241809639971645	0.16327717254271	-4.64357845142149	3.42425881927344e-06	0.0643749076029431	0.908302693712037
LRRN1	0.633374887946819	0.141211761917688	4.48528422381709	7.28168035613042e-06	1.8839580094853	0.266037029898358	3.32268785974276	0.000891546164448864	1.42847139843938	2.48468242723057
CAND2	1.49610300910558	0.257254875519699	5.81564491667337	6.04005601090307e-09	4.46425795534737	1.14845212459071	3.01645831042541	0.00255746383067312	2.69633304448035	7.39137145267721
UBE2E2	1.29066834404639	0.304546930864144	4.23799491390097	2.25524877036642e-05	3.63521531855333	1.10709366829574	2.38030023476693	0.0172985374686641	2.00124067944333	6.60329891750984
SP6	-1.51697271473677	0.542653920157906	-2.79546992730716	0.00518243230923521	0.219374993424287	0.119044700166304	-6.55741083378924	5.47499823255748e-11	0.0757319721515535	0.635469886398813
FBXL2	1.37792338600937	0.284763860245247	4.83882816036649	1.30606907011721e-06	3.96665585576939	1.12956023375331	2.62638128283941	0.00862980899998556	2.27003778295892	6.93132017283005
STAC	1.69437350781473	0.455352822900655	3.72101241630909	0.000198425680941972	5.44323475274024	2.47859231037122	1.79264445150916	0.0730297938774793	2.22976985179037	13.2878308268672
ZNF660	4.32964208995809	1.03224060305523	4.19441172643586	2.73580663874284e-05	75.9171102100343	78.3647236254162	0.95600554361856	0.339069433742934	10.0391021662236	574.095922843917
CCR3	-0.725083185510916	0.343341996278824	-2.11183948765209	0.0347002190859342	0.48428428184432	0.166275132094885	-3.10158056504436	0.0019249048489135	0.247085429780271	0.949190997826275
MYL3	-2.65607837049035	1.32591610354399	-2.00320243746269	0.0451555641565956	0.0702230713320766	0.0931099011195186	-9.98580083845685	0	0.00522225394549107	0.944281874987642
KLHDC8B	2.4665819652941	0.438209759182903	5.6287700435822	1.81499176798994e-08	11.7821062999763	5.16303396437999	2.08832759465899	0.0367682939035114	4.99135102505211	27.8117143368998
DOCK3	1.23329388929147	0.502801062803087	2.45284662370427	0.0141730755728864	3.432517267686	1.72587333028247	1.40944136803358	0.158704699054582	1.2812317434763	9.19597477423915
ITIH3	3.87844727012171	0.552628462318654	7.01818225910583	2.24775753565609e-12	48.3490836902364	26.7190797742512	1.77210757594526	0.0763767016018446	16.3677901298041	142.819151219986
FAM107A	2.55982804831056	0.647059728552563	3.95609235956741	7.61857162168145e-05	12.9335931711295	8.36880728652035	1.42596104349911	0.15387958728713	3.6386556426997	45.9724273858947
PRICKLE2	1.31337269708517	0.236735299209815	5.54785324144306	2.89198460734497e-08	3.71869461622587	0.88034628264216	3.08821048016051	0.00201365795369979	2.33819680642791	5.91425392881001
GXYLT2	1.13030893500123	0.248156112715433	4.5548301133222	5.24279320002208e-06	3.09661300451063	0.768443445783416	2.72838946836636	0.00636444153987792	1.90395231523386	5.03637198420411
PDZRN3	-4.33441632268647	1.85320325282443	-2.33887800276655	0.0193417482474476	0.0131095235718551	0.0242946117263404	-40.6217842682438	0	0.000346846598763308	0.49549169256321
VGLL3	1.08204059429923	0.272788235282689	3.96659552849821	7.29065619247127e-05	2.95069458240259	0.804914767991793	2.42347967756815	0.0153726133535603	1.72872730813057	5.03642100039203
DCBLD2	1.24344086756757	0.345851810320593	3.59529957762817	0.000324018499227696	3.4675242530306	1.1992495402412	2.05755697228312	0.0396326806349072	1.76047520483181	6.82981754719127
IGSF11	1.21676774372159	0.305414169485678	3.98399244465522	6.77670279553011e-05	3.37625714954411	1.0311567732981	2.30445768391142	0.0211969651349359	1.85552369422375	6.14333968104704
FSTL1	1.5004028845311	0.309623337215263	4.84589726997212	1.2604072663347e-06	4.48349503731135	1.38819469584041	2.50937065798429	0.0120946499515635	2.44379533214069	8.22561835895931
ADCY5	2.18033324601403	0.562301273562856	3.87751788680646	0.000105527571439001	8.84925474627905	4.97594721391486	1.5774393113193	0.114694476025495	2.93951029564516	26.6402569436673
TMEM108	1.64598702795084	0.505904671599556	3.25355174670872	0.00113971965394866	5.18612623310331	2.62368548883197	1.59551373475291	0.110597401106618	1.92404952393874	13.9788009461542
TF	0.522892537022227	0.152330597618366	3.43261659310383	0.00059778679195388	1.68690002030707	0.25696648821581	2.67311128807654	0.00751513147153127	1.25148400600363	2.27380586956038
TRPC1	1.38484215817974	0.226918019579674	6.10283026771039	1.04206487883118e-09	3.99419540398518	0.906354910886556	3.30355732398073	0.000954664492665458	2.56021441888359	6.23135187722798
PLOD2	0.964114143505332	0.282864736029113	3.40839284896263	0.000653467434344579	2.62246350086812	0.741802445919044	2.18719082121385	0.0287285966754451	1.50638004037898	4.56545800464486
AGTR1	0.873920870254585	0.154625437715977	5.65185704993664	1.58723570953256e-08	2.39628799254988	0.370527079741566	3.76838311932223	0.00016430838803827	1.76978944385836	3.24456457979545
TM4SF18	0.907088783136295	0.331976143302566	2.73239147281004	0.00628763824666712	2.47710064906702	0.822338320049552	1.79622013598735	0.0724595135167589	1.29230506839471	4.7481262556916
WWTR1	0.987331553519738	0.293574182509224	3.36314162601378	0.000770608185176158	2.68406263028797	0.787971492490349	2.13721263565712	0.0325807007759702	1.50973891063257	4.77181329339248
PFN2	0.90683110127452	0.20754228114499	4.36938004281162	1.24599761200939e-05	2.47646242739257	0.513970661350913	2.87265896366897	0.00407033245381905	1.64881311521237	3.7195641505418
MED12L	-3.20880292063132	1.37264610482376	-2.33767677579452	0.0194040218195159	0.040404952268204	0.0554617003465402	-17.3019406497814	0	0.00274180216700276	0.595433247315761
PTX3	0.435337498993596	0.184375004250749	2.36115248247826	0.0182182380000672	1.54548457042873	0.284948724242264	1.91432536460474	0.0555785954386283	1.07677356607366	2.21822176239221
IQCJ-SCHIP1-AS1	-3.73524544647373	1.55556443685522	-2.40121550607381	0.0163407098188076	0.0238673122021401	0.0371271420649698	-26.2916193788819	0	0.00113163055383379	0.503387426068114
BCHE	0.862462602800086	0.151967086365967	5.675324989275	1.38425600981762e-08	2.36898739132348	0.360008111497143	3.80265707244861	0.000143152447491413	1.75876628124769	3.19093066548236
EPHB3	-1.07259138330875	0.425993860386027	-2.51785643656176	0.0118071435851355	0.342120801574689	0.145741360981164	-4.5140184913625	6.36106670481862e-06	0.148447486832815	0.788471703814889
APOD	0.718533800376274	0.1477586447565	4.86288840534771	1.1568507543025e-06	2.05142320861462	0.303115513126927	3.4687212071998	0.000522941817251543	1.5356168826398	2.74048639893068
ZDHHC19	-3.12662677716927	1.16098153431503	-2.69308915323442	0.00707933360278679	0.043865516128826	0.0509270542187651	-18.7745884488812	0	0.00450706654242893	0.426925914479913
CYTL1	0.84077986169129	0.281047209134014	2.99159655163263	0.00277522763254512	2.31817412722136	0.651516368742241	2.02324022919963	0.04304838590418	1.3363439022228	4.02136850789666
LDB2	1.0705476854786	0.29260017179211	3.65873908727304	0.000253459218259144	2.9169766483213	0.853507868412384	2.2459976284543	0.0247041598104232	1.64388425046547	5.17600479744391
SLIT2	1.20676429491059	0.214827750644792	5.6173575866645	1.93899872824588e-08	3.34265130140813	0.718094260271396	3.26231726253146	0.0011050539287033	2.19396331424405	5.09275503845667
PACRGL	-1.22748025084034	0.419488930354499	-2.92613263907353	0.00343204575946454	0.293030010340335	0.122922845599435	-5.75133113956251	8.85434914277283e-09	0.128778237094187	0.666778711198341
IGFBP7	2.10452608721687	0.384326295629957	5.47588367266751	4.35333615822486e-08	8.20321448005176	3.15271103337631	2.28476837991006	0.0223264126653031	3.86229045442423	17.4230106719829
ADAMTS3	1.08634219562686	0.258846683707284	4.19685576059128	2.70646179038048e-05	2.96341463281448	0.767070050153667	2.55962885322032	0.0104784002953637	1.78427472840242	4.92179043181426
SPARCL1	1.2425577201121	0.255983425252484	4.85405537052458	1.20961937966069e-06	3.46446326965855	0.886845174428614	2.7789103901325	0.00545415688609219	2.09769563585595	5.72175750459417
SNCA	0.859242276117666	0.233049691838403	3.68694877620119	0.000226959019514084	2.36137074863808	0.550316725286325	2.47379497312166	0.0133686392863127	1.49551895471279	3.72851965195883
ADH1B	0.439604124102665	0.122053474543498	3.60173379534555	0.000316101964040638	1.55209266080023	0.189438302064131	2.91436660265951	0.00356411093250775	1.22187151230677	1.97155887787415
EMCN	1.16289070599103	0.276034866572191	4.21283992283959	2.52179789960172e-05	3.19916777603012	0.883081850198528	2.4903328899079	0.0127623496699434	1.86241178991812	5.49538749410488
ARHGEF38	-2.69025565457584	1.2334491242606	-2.1810835985542	0.0291772337319549	0.0678635875171335	0.0837062825921912	-11.1357998900052	0	0.00604954924369692	0.761290854106876
LEF1-AS1	3.15940919593869	0.905015110250471	3.49100159782337	0.000481213375432166	23.5566744381073	21.3191463137381	1.05804773353292	0.290033681051463	3.99727218359918	138.823899172992
ENPEP	0.560265134633638	0.219300012424854	2.55478843087444	0.0106252358512258	1.75113672574649	0.384024305713824	1.95596141851042	0.0504696992096713	1.13933528438232	2.69146393892347
PABPC4L	1.62925801790435	0.306554571264981	5.31474057353411	1.06809386002382e-07	5.10008913946674	1.56345563956241	2.62245313248177	0.00872992740541889	2.79664951509222	9.30073972091883
SLC7A11	-1.05817308970174	0.416594381942663	-2.54005607268938	0.0110834697799687	0.347089332535758	0.144595465966626	-4.51542974117143	6.31884942581262e-06	0.153403576651345	0.785320703662106
CLGN	0.822368017814349	0.18327536041325	4.48706261420013	7.22118573648345e-06	2.27588279254643	0.417113239062261	3.0588403173556	0.00222195550232784	1.5890794910716	3.25952384038134
EDNRA	0.94308461786207	0.242961695435531	3.88161852497573	0.000103763557866898	2.56789017421275	0.623898950418972	2.51305146956868	0.0119691871032416	1.59502346094593	4.13414605381904
FAM160A1	-3.33834335599642	1.16111391689815	-2.8751213015469	0.0040387230467418	0.0354957127997997	0.0412145661220671	-23.4020245255908	0	0.00364614506869666	0.345555539735076
NPY1R	0.787336641724882	0.220995600445317	3.56268016258405	0.00036708781509176	2.19753580008865	0.485645743640673	2.46586285532177	0.0136683656464652	1.42503051013186	3.3888141750905
CPE	0.902749872582818	0.174840994561077	5.16326205332504	2.42683017459555e-07	2.4663760143594	0.431223635312183	3.40050009851112	0.00067262711666749	1.75079123531989	3.47443517050502
UBE2QL1	0.801183700482533	0.199657421103968	4.01279199166522	6.00047853897001e-05	2.22817686213361	0.444872046057128	2.76074182007806	0.00576702462567469	1.50661037970094	3.29532584923055
FBXL7	1.35164837095674	0.29089166888255	4.64656954992575	3.37500379632427e-06	3.86378924234738	1.12394410091687	2.5479819147689	0.0108348087859446	2.18477134733734	6.83314861643241
CDH6	1.38310246329022	0.379780976881111	3.641842397291	0.000270693784333642	3.98725276344232	1.51428274957203	1.97271795131165	0.0485277055758673	1.89410309668414	8.39351597461094
RAI14	1.68990052643205	0.351158999668564	4.81235146479811	1.49164729146278e-06	5.41894163686099	1.90291012446243	2.32220196847674	0.0202220630522169	2.72274764553261	10.7850349303897
EGFLAM	0.960012196000912	0.358522543665334	2.67768990531609	0.00741318150502923	2.61172832586993	0.936363482753689	1.72126354301014	0.0852030118290972	1.29346016097808	5.27354846630402
C7	0.578851025322158	0.119070767145721	4.86140334187779	1.16556489915265e-06	1.783987496281	0.212420759760552	3.69072917903476	0.000223612116294958	1.41266304872883	2.25291614284864
GHR	1.07502176290883	0.184842303434561	5.815885990024	6.03135652532671e-09	2.93005666639593	0.541598423410415	3.56363051103892	0.000365760710165697	2.03956694887369	4.20934065098097
CCDC152	1.63322576564546	0.527005959923835	3.09906507676212	0.00194132373614653	5.12036520518575	2.69846298011952	1.52693041762732	0.126778314867094	1.82268933050687	14.3843162933235
TMEM171	-2.31076808204363	0.536756573464702	-4.30505781629815	1.66942130110925e-05	0.0991850400467885	0.0532382222344734	-16.9204553072004	0	0.0346384260214682	0.28401036937954
PDE8B	1.63715031989377	0.421254575271837	3.88636804440003	0.000101755197428832	5.14049984009518	2.16545907682424	1.91206561435806	0.0558677786101238	2.25129706631817	11.7375618710481
SSBP2	2.22460970844687	0.463228429054705	4.80240323977212	1.567725815943e-06	9.24987195241972	4.28480365347656	1.92537922845683	0.054181932274191	3.73108348819866	22.9317117686554
NR2F1-AS1	1.78301904071368	0.351116694465283	5.0781380345046	3.81151747497199e-07	5.9477859479163	2.08836694141943	2.3692129241202	0.0178259877213032	2.98871331451613	11.8365844962142
NREP	1.3571207760448	0.327542716538035	4.14333980736588	3.42284190067987e-05	3.88499142280432	1.27250064435229	2.26718268128877	0.023379068349744	2.04449097847817	7.38235507720255
CDO1	0.981008881620982	0.200460453323364	4.89377762724357	9.89186051625346e-07	2.66714571931584	0.534657239973523	3.11815794245749	0.00181985250028194	1.80058860240081	3.95074492784184
CHSY3	1.28685551068586	0.321984152295558	3.99664238600358	6.42472445259168e-05	3.62138123859445	1.16602736824787	2.24813011253198	0.0245678944439817	1.92664118585492	6.80687310721251
ECSCR	0.995671785338025	0.370558314397157	2.68695033049747	0.00721076744182036	2.70654194588703	1.0029316213131	1.70155363498533	0.0888390753446738	1.30916670917295	5.59544422686524
PCDHB5	0.782610032638119	0.178179523938896	4.39225571680449	1.12180643276893e-05	2.18717341616848	0.38970951806471	3.04630336478299	0.00231673958279066	1.54246931402307	3.10134374078223
PCDH12	1.72138372568986	0.606566351142703	2.83791496585158	0.00454092782807336	5.59226126858399	3.39207751232165	1.35381967301829	0.175793915652723	1.70324545666273	18.3610565193466
STK32A	-3.65659190371085	1.67177444822338	-2.18725193915768	0.0287241371361321	0.0258203612205258	0.0431658201323729	-22.5683106632062	0	0.000974866896688056	0.683879056539312
AFAP1L1	-4.84757009447458	1.30698259281412	-3.70897831472802	0.000208097247554884	0.00784742289691452	0.0102564451247182	-96.7345474029766	0	0.000605649631577422	0.101679325656695
PDGFRB	1.25704929566946	0.347586354907482	3.61650933047717	0.000298602559245409	3.51503434314778	1.22177797470935	2.05850358674708	0.0395418173194213	1.77853956517671	6.94697305329879
GPX3	1.04728134177181	0.274271945837256	3.81840489946876	0.000134317344024137	2.84989269237027	0.781645614163771	2.36666420030943	0.0179492101916507	1.66482199192647	4.87853259832729
SPARC	1.2426763906215	0.335564990648508	3.70323611000039	0.000212866594198502	3.464874423675	1.16269055357876	2.11997458488687	0.034008188665765	1.79495705071893	6.68837996264516
C1QTNF2	1.29216569811813	0.242553002637226	5.32735395591351	9.96538479514086e-08	3.64066260024916	0.883053645279485	2.99037619556328	0.00278634054095173	2.26317919586023	5.85655090551279
ZNF354C	2.60697825526092	0.469340183025316	5.55456010277369	2.78311743651116e-08	13.5580200150413	6.3633235953204	1.97350014138469	0.0484386084712669	5.40372429460697	34.0172623003209
PXDC1	1.52844773964308	0.433907385245835	3.52252068440162	0.000427463683505547	4.61101377039631	2.0007529284452	1.80482743224195	0.0711016902688687	1.96994355870378	10.7929224148809
F13A1	0.719885220637998	0.200677446548332	3.58727516729	0.00033415164224726	2.05419741764304	0.412231092478783	2.55729719780246	0.0105489048386282	1.38619786856951	3.04410151416975
RBM24	1.1295032478828	0.203013070503675	5.56369718009046	2.64118112935918e-08	3.09411910808714	0.628146620636862	3.33380621544054	0.000856663183162687	2.07841366421658	4.60619231862033
TRIM31	-0.559525120807831	0.171157889370554	-3.26905831139615	0.00107906061355667	0.57148038356456	0.0978133762675845	-4.38099197458591	1.18140223132057e-05	0.408612330489701	0.799265720659227
TRIM26	-2.45538835226542	0.766785873261712	-3.20218256215497	0.00136390529995212	0.0858298567486983	0.0658131216589783	-13.8903932864365	0	0.0190962929775315	0.385769338487305
MOCS1	5.17040430323197	1.70985466260567	3.0238852554595	0.00249551068400766	175.985974800966	300.910439566636	0.58152178120831	0.560888842746578	6.16661919776592	5022.3732540298
TREML4	3.786451023735	1.34759243503621	2.80978946251896	0.00495739176328369	44.0996137422365	59.4283058670567	0.725237125868133	0.468306570405653	3.14312769454346	618.739078145196
COL21A1	0.866898362810406	0.188726258617649	4.5934167781427	4.36046960439196e-06	2.37951899141585	0.449077716559555	3.07189366238105	0.00212705485090292	1.64378530161799	3.44455606515977
ADGRB3	1.50259047712398	0.289044881229837	5.19846769377374	2.0093803820842e-07	4.49331383369258	1.29876936338806	2.68971068472057	0.00715139890175975	2.54994788064277	7.91775759862348
RRAGD	0.674483173296193	0.228157222173611	2.95622100791077	0.00311433843071507	1.96301817354179	0.447876773551612	2.15018556534015	0.0315405394760891	1.25521043400197	3.06995563872862
ANKRD6	0.99689317501634	0.215267521980734	4.63095020485979	3.6399141227772e-06	2.70984970790565	0.583342631561065	2.93112420624903	0.00337737715987074	1.77708891569962	4.13219922456461
FAXC	1.56274477886234	0.355437012292976	4.39668555838022	1.09916397482701e-05	4.77190109954336	1.69611026977926	2.22385370028698	0.0261582890168778	2.37762249328251	9.57723110719136
TSPYL4	1.40198158078864	0.432033995930003	3.24507236466592	0.00117420780155997	4.06324364015527	1.75545938629345	1.74498120780972	0.0809881401537914	1.74230771705091	9.47590871445345
FAM162B	1.2520872080224	0.308017206311242	4.0649911185715	4.80342910996745e-05	3.49763563730602	1.07733195769764	2.31835287114633	0.0204301511716654	1.91244891840995	6.39674865748791
SERINC1	1.38002785911051	0.631577824906585	2.18504799359386	0.0288853278215528	3.97501236626098	2.51052966425989	1.18501382740603	0.236011979850114	1.15275884941304	13.7068766116809
RNF217	1.27577000789872	0.247314927034518	5.15848365157783	2.48957841342268e-07	3.58145809965469	0.885748048593282	2.91443837076975	0.00356329156457358	2.2056928077435	5.81533478939187
LAMA2	1.75498495884057	0.326071601855276	5.38220730923848	7.35779551730431e-08	5.78336075285142	1.8857897047892	2.53652925387358	0.011195738827905	3.0523029242033	10.9580413308264
L3MBTL3	1.08780970450596	0.459082084978599	2.36953202945542	0.0178106123501605	2.96776666264077	1.3624485072151	1.44428699669755	0.148658261978492	1.20686411138115	7.29795416138639
MAP7	-1.2424328049706	0.319664710560117	-3.88667489380859	0.000101626714439362	0.288681058247239	0.0922811469287921	-7.70817187937254	1.27675647831893e-14	0.154283397413414	0.540153735190566
PLAGL1	0.833668153032298	0.261070265606355	3.19327117201969	0.00140670778413665	2.3017464319369	0.600917552344247	2.16626461793076	0.0302909718137049	1.37985695087444	3.83955498689685
EPM2A	1.72222772890426	0.360467655850795	4.7777593938057	1.77259305245148e-06	5.59698314743057	2.0175313949907	2.27851876746223	0.0226956876290696	2.76136219212327	11.344480793566
AKAP12	-2.71248429006451	1.33184180755077	-2.03664149502314	0.0416859813212132	0.0663717151397583	0.0883966250619804	-10.5618091664203	0	0.00487884744668974	0.902919105122281
THSD7A	1.10489360001788	0.26035104631812	4.2438608011885	2.19706667465847e-05	3.01890324046673	0.785974617388676	2.56866213717478	0.0102091940510465	1.81233292809814	5.0287541731444
GSDME	1.0928307329405	0.225502694278683	4.84619811943329	1.25849844700987e-06	2.98270537590835	0.672608098506846	2.94778695098951	0.00320057557107589	1.91717658237745	4.64043398049447
NFE2L3	-1.18925399494458	0.302835624254064	-3.92706108428925	8.59901479112191e-05	0.304448299341867	0.0921977907842826	-7.54412545833697	4.55191440096314e-14	0.168166467580715	0.551172705864607
JAZF1	1.80246397971778	0.358510250241212	5.02764977711251	4.96527639226585e-07	6.06457205245526	2.1742112441316	2.32938361721982	0.0198387521822294	3.00355564290133	12.2451649152383
SCRN1	0.631239849708034	0.268958606116471	2.34697769602018	0.0189263876986656	1.87993997794658	0.505626036051143	1.74029799734755	0.0818067055296264	1.10970106516079	3.18479852965602
FKBP14	0.966913021127259	0.441801418024789	2.18856930213159	0.0286281590640457	2.62981373668198	1.16185543800717	1.40276809262731	0.160686004629957	1.10627459900331	6.25154034619626
KBTBD2	1.47106565716013	0.729524917771756	2.01647074873511	0.0437507739702335	4.35387240505986	3.17625840829002	1.05591925276176	0.291005107316934	1.04208456086796	18.1906590226737
EPDR1	0.650191546953514	0.213609037867178	3.04383912518628	0.00233580011566925	1.91590778016709	0.409255217563733	2.23798681326392	0.0252219150711782	1.2605215021904	2.91205077876595
AMPH	1.2503026689616	0.30890612062564	4.04751665790665	5.17638991622826e-05	3.49139953582908	1.07851468616712	2.3100283823516	0.0208865828394689	1.90571601324353	6.39647808701585
SUGCT	1.51190863351402	0.326454085423694	4.63130559861662	3.63367076861021e-06	4.53537891483824	1.48059297569342	2.38781283774663	0.0169489708467332	2.39185779358237	8.59986825151148
AEBP1	0.8909288570228	0.254063562952693	3.50671637706935	0.000453672421917295	2.43739258937817	0.619252645571909	2.32117311029115	0.0202775028237764	1.48137901945745	4.01037314335087
NACAD	3.23539369395166	0.689214785388117	4.69431846580267	2.6749703287976e-06	25.4163760829391	17.5173421873466	1.39384021969817	0.163365859756951	6.5834408683495	98.1237905993913
GRB10	1.37339654414608	0.367806047205789	3.73402382744854	0.000188444654256825	3.94874001367095	1.45237045587165	2.03029468256517	0.0423265944079396	1.92035475716114	8.11961833480006
TPST1	1.62518689194405	0.368889514815749	4.40561964130586	1.05481912363592e-05	5.07936824148321	1.87372568617127	2.17714272243282	0.0294699203089336	2.46496283088066	10.4666818539291
MAGI2	1.52559933453983	0.43747541461124	3.48728016155045	0.000487959903577861	4.5978984230203	2.01146751895117	1.78869327449858	0.0736642266861621	1.95065122386609	10.8377497985072
MAGI2-AS3	0.96725887932317	0.260177887513189	3.71768288446164	0.000201058428736967	2.63072343662106	0.684456066371503	2.38251002035234	0.017195064006398	1.57983370298397	4.38065461378342
CD36	0.730600201043648	0.24976821691754	2.92511277079282	0.00344331417391508	2.07632644706015	0.518600354420946	2.07544487365796	0.0379453229592166	1.27260183201837	3.38765150756062
HGF	0.584418439500132	0.246124374960949	2.37448419967692	0.0175734883255001	1.7939473932705	0.441534180881524	1.79815612844599	0.0721522696529854	1.10740952750429	2.90610399305015
SEMA3E	0.674707723747384	0.29637894637637	2.27650355059491	0.0228158883369366	1.9634590196526	0.581927915497818	1.65563292977344	0.0977961773038253	1.09835725945377	3.50994295223431
KIAA1324L	0.560878332435725	0.218189618288731	2.57060045677111	0.0101522377849129	1.75221084822899	0.382314216136456	1.96751995212364	0.0491232980162108	1.1425179316817	2.68726010464639
CDK14	0.882276030456648	0.241042003502292	3.66025845137924	0.000251960977798893	2.4163932369268	0.582452267078224	2.43177564409167	0.0150250109304031	1.50658030648828	3.87563560357147
GNG11	1.28574206262834	0.324037142669892	3.96788482960475	7.25133600324446e-05	3.61735126268956	1.17215616719525	2.23293733031529	0.0255530774042605	1.91676895653122	6.82671227176077
COL1A2	0.731235288169862	0.283742237936987	2.5771111607721	0.00996299049151583	2.0776455140734	0.589515787802929	1.82801807240767	0.0675468393747954	1.19137811979218	3.62320812380062
SGCE	1.22634145360851	0.216732335470916	5.6583225153917	1.5285968268941e-08	3.40873567793125	0.738783244481076	3.26040918757321	0.0011125158669858	2.22900184426763	5.212861959663
PDK4	0.925214765727123	0.244992146404416	3.77650785670429	0.000159042545053278	2.52240992939268	0.617970622713724	2.4635635958021	0.013756348902601	1.56055102848302	4.07711874573156
SRRT	-1.85110664314882	0.943887232022472	-1.96115232874	0.0498612559511615	0.15706325712624	0.14825000302132	-5.68591383267989	1.30114992114017e-08	0.0246965524162392	0.998878965911139
LRRC17	0.885125015518024	0.198126284137367	4.46747900901597	7.91467746952268e-06	2.42328732106947	0.48011691232069	2.96445987330435	0.0030321478454316	1.64346141123064	3.57314227174875
CAV1	1.339156540818	0.261294580239565	5.12508349614524	2.97405919003069e-07	3.81582365615184	0.9970540405024	2.82414346842524	0.00474071590623304	2.2865144280365	6.36799400708422
AASS	0.98453056367126	0.421027050760978	2.33840215703905	0.0193663959496116	2.67655511725013	1.12690210721503	1.48775577445098	0.136815312755082	1.17272805739158	6.10878818028125
CALD1	1.09848836211744	0.181680526633575	6.04626363910172	1.48243450848184e-09	2.99962824338371	0.544974038962898	3.66921743132767	0.00024329408984114	2.10097405566859	4.28266573508063
DGKI	2.81201255637914	0.67505011310096	4.16563526441271	3.1048676369605e-05	16.6433802764993	11.2351157380331	1.39236485330928	0.163811941863841	4.43238869234831	62.4949945175969
GSTK1	-0.950655520350755	0.413279152382613	-2.30027455987095	0.0214326700182351	0.38648758991765	0.159727263567566	-3.84099994189677	0.000122534143558006	0.171930014986874	0.868799186528062
EZH2	-1.3243928517937	0.306746489261115	-4.31754852348555	1.57771731283951e-05	0.265964389880015	0.0815836428641689	-8.99733799999717	0	0.145787539921781	0.485206463612741
SMARCD3	2.28345736410707	0.315713691941975	7.232683986752	4.73510120002629e-13	9.81054045298412	3.09732194635771	2.84456721179562	0.00444718023052637	5.28392872890874	18.2149890578701
TDRP	1.05742804363019	0.264752123185355	3.9940304572737	6.49595136498204e-05	2.87895690745093	0.762209953806778	2.46514349237592	0.0136958391444304	1.71347490601712	4.83718369370541
DLC1	1.58414779374608	0.318189827628593	4.97862488424733	6.40376180305324e-07	4.87513498718815	1.55121836123952	2.4981234647659	0.0124852701110504	2.6130214392527	9.0955783164577
C8orf48	1.38590737667283	0.412278459696327	3.36158085409958	0.000774976638140523	3.99845236168707	1.64847578084548	1.81892412162052	0.0689230071779088	1.78221405781719	8.97065154354251
TUSC3	0.934728816397487	0.238213632826921	3.92390983381137	8.71233543773275e-05	2.54652278887044	0.606616444613369	2.549424438792	0.0107900890540226	1.59653982081083	4.0617704799515
LPL	0.814820111621554	0.229923491276404	3.54387499553933	0.000394292144182629	2.25876930945245	0.519344125617301	2.4237673006434	0.0153604444463143	1.43933089524231	3.54472957551945
STC1	0.918834390122395	0.306154648594363	3.00120999090168	0.00268909051554111	2.50636724022905	0.76733598168075	1.96311299898846	0.0496330454472407	1.37545186356292	4.56713674197297
NEFM	1.63198877375768	0.493235988769121	3.30873823264669	0.000937174149215236	5.11403527081038	2.52242624339832	1.63098337625436	0.102893827256689	1.94500393439042	13.446428713415
GSR	-1.82756021608462	0.414576933793345	-4.40825349196975	1.04207536807399e-05	0.16080542004069	0.0666662179778199	-12.5880034208407	0	0.0713529867677093	0.362400850838171
TACC1	0.811285556646602	0.275216798885576	2.94780536628471	0.00320038492963137	2.25079965803512	0.619457876817174	2.0191843624006	0.0434680610266305	1.31241708859035	3.86012887568571
PLAT	1.05488073671553	0.300411730608059	3.51144988439818	0.000445669483997269	2.87163265313586	0.862672134999155	2.16957587616724	0.0300389905418103	1.59374176713236	5.17415949347536
PKIA	1.36309067855539	0.339608645353486	4.01371018437001	5.97717291966893e-05	3.90825381085863	1.3272767824033	2.19114343700992	0.0284414142558801	2.00866428194712	7.60428110728617
ZBTB10	0.825438035680024	0.202156521658066	4.08316303085288	4.4426832105593e-05	2.28288052947228	0.461499187199038	2.7798110268805	0.00543905396897715	1.53605667831649	3.39280677947083
FABP4	0.620701131867439	0.171588726662177	3.61737710828446	0.000297603553151227	1.86023185255396	0.319194814876157	2.69500572209395	0.00703874222716439	1.32895564898708	2.60389618562057
C8orf88	1.05545996507493	0.181622408045646	5.81128714475401	6.19943218982399e-09	2.87329646602362	0.521855023188253	3.58968752390038	0.000331074591037983	2.01271908504567	4.10183052518553
PIP4P2	1.28840343085091	0.291250648253114	4.42369292078352	9.70279083356562e-06	3.62699118839607	1.05636353482869	2.4868249440493	0.012888880338336	2.04943193485499	6.41888362183326
GRHL2	-0.925386982286834	0.307479346841825	-3.00959069866529	0.00261599959255288	0.396377998127147	0.121878047966605	-4.95267205164171	7.3201284334079e-07	0.216961485344356	0.724163171863959
CTHRC1	0.601622696916361	0.21597354963057	2.78563137914553	0.00534235859284926	1.82507794719902	0.394168562609048	2.09321093934467	0.0363303286471964	1.19521049704637	2.78688107373857
LRP12	1.10234948058469	0.304704324357129	3.6177677586639	0.000297154849864811	3.01123255177721	0.917535580171467	2.19199407111967	0.0283799347400777	1.65721747972404	5.47153381606412
ZFPM2	0.78611541859352	0.176934392621095	4.44297689639677	8.87226960200049e-06	2.19485375655772	0.388345116308668	3.07678326926098	0.00209247380409183	1.55166784495434	3.10464834876905
COL14A1	0.801991465934183	0.164611289279663	4.87203198178989	1.10456282798044e-06	2.22997743354479	0.367079460400361	3.35071167480549	0.000806041793059098	1.61503926245594	3.07905787166871
SLC45A4	-1.23973998705507	0.437305263180898	-2.83495327277192	0.00458323888038514	0.289459471364781	0.126582150305379	-5.61327586015122	1.9853171440154e-08	0.122843688973766	0.682060155167367
FAM83H	-1.37263763175199	0.358525784829056	-3.82856042671089	0.000128894986297645	0.253437602115163	0.090863915203533	-8.21626931012773	2.22044604925031e-16	0.125514340808778	0.511739278173319
ZNF34	1.8569846503913	0.613543028157515	3.02665756950718	0.0024727390566901	6.40439613331608	3.92937259715503	1.37538398298726	0.169012431980822	1.92410786245068	21.3170428918641
TEK	0.924672562581407	0.350142448596919	2.6408467933172	0.00826991071246619	2.52104264150158	0.882724043512606	1.72312361114457	0.0848661738738468	1.26922436017452	5.00751183139547
ARHGEF39	-1.07797390847939	0.450072127181963	-2.39511367928715	0.0166152129835031	0.340284274758644	0.153152467387195	-4.30757490555791	1.65054208535187e-05	0.140844467021843	0.822136574453143
CEP78	-1.10462166803837	0.557129580650532	-1.9827015229537	0.0474007793840288	0.331336213611711	0.184597205743827	-3.62228552536283	0.000292011546482174	0.1111832452383	0.98741214303688
GAS1RR	2.14927353904601	0.558480999237986	3.84842732694321	0.00011887855177406	8.57862409751866	4.79099855806929	1.58184645761462	0.113684626416612	2.8710301265679	25.6328872085025
TMOD1	1.56071389674741	0.382250471886607	4.08296133434308	4.44654235151054e-05	4.76221976509812	1.82036075243648	2.06674405612323	0.0387582774668171	2.25132006284524	10.0735286223273
BSPRY	-1.16295520040867	0.37804246143486	-3.07625549784718	0.00209618140958445	0.312561133915555	0.118161380414307	-5.81779650571184	5.96284299714256e-09	0.148985721058965	0.655730372952402
BRINP1	-3.53947160146031	1.55591310560802	-2.27485171807017	0.0229148265303676	0.0290286617329055	0.0451660752284898	-21.4978019089563	0	0.00137540746782697	0.612664407977072
DAB2IP	-1.40824350718263	0.618220780131452	-2.27789739918351	0.0227326912816769	0.244572495920923	0.151199799226929	-4.99622028561882	5.84648737200766e-07	0.0728076701057005	0.821557751733446
LHX6	1.67166974393406	0.462907821073795	3.61123676859969	0.000304740289791439	5.32104516654149	2.46315342387897	1.75427365776376	0.0793836272495785	2.14767763048812	13.1833200953625
OLFML2A	0.988810378866375	0.328303831502248	3.01187584178287	0.00259638768471149	2.68803482650592	0.882492132753372	1.91280439094596	0.0557730988314933	1.41247953174782	5.11549446636422
TOR2A	-4.06123515955534	0.793898108072681	-5.11556220912865	3.12807827529404e-07	0.0172277269768668	0.0136770598533273	-71.8555218418563	0	0.00363463400745693	0.081657348767593
ST6GALNAC4	-1.33064973514051	0.543369548995649	-2.44888536282545	0.0143299048049756	0.264305476942502	0.143615547803327	-5.12266627332709	3.01245248413018e-07	0.0911148498951192	0.766695936197173
GLE1	-2.41906657763985	0.599093299736945	-4.03787954013512	5.39365356864163e-05	0.089004657635173	0.0533220940346129	-17.0847630585077	0	0.0275082899089181	0.287979700191619
SH3GLB2	-2.59639562632488	0.756854885523186	-3.43050652904233	0.00060245547420934	0.0745417709875404	0.0564173035474704	-16.403801153555	0	0.0169107807966602	0.328575935598214
IER5L	0.847897249243109	0.351219473057249	2.41415215922524	0.0157718743300552	2.33473232655904	0.820003457463788	1.62771548633132	0.103585227840013	1.17294740586546	4.64724591181288
NTMT1	-1.20408993807159	0.525662258074929	-2.29061516130373	0.0219856812738604	0.299964861934272	0.157680206667504	-4.43958790301357	9.01312959356027e-06	0.107059659773117	0.840455859713474
PLPP7	1.50111140323789	0.64854863109948	2.31457030553447	0.0206364595221665	4.48667280303737	2.90982550460115	1.1982411995235	0.230823130479451	1.25857413848929	15.9944751968909
MRPS2	-1.71798502454823	0.550600313451567	-3.12020349893853	0.00180726138870768	0.179427325563626	0.098792741697109	-8.30600163878624	1.11022302462516e-16	0.0609841180350361	0.527910646185284
RABL6	-1.48667573717665	0.625600922925089	-2.37639632982874	0.0174826733417501	0.226123100126088	0.141462820133563	-5.47053210973208	4.48686403586862e-08	0.066348706413139	0.770650389055775
PAXX	-2.13973392250256	0.872318157813696	-2.45292833049057	0.0141698567451922	0.117686152493161	0.102659767743016	-8.59454357733892	0	0.0212915266584212	0.650494946221507
NDOR1	-3.25947886893188	1.18743938871904	-2.74496441662432	0.00605174591306035	0.0384084086180341	0.0456076572510694	-21.0839944285763	0	0.00374693425768242	0.393710097673913
ARRDC1	-1.35046707783288	0.484825087877144	-2.78547276450986	0.00534497299661829	0.259119203540499	0.125627490627178	-5.89744165676442	3.69180741532915e-09	0.100188006923865	0.67016765484202
LINC00702	1.10300030359621	0.177988195015034	6.19704190776835	5.75341885244995e-10	3.01319296908811	0.536312777799985	3.75376655642338	0.000174197104005125	2.12580350667179	4.27101180352123
ITIH5	1.20791463968361	0.266322547712636	4.53553275927265	5.74582583778849e-06	3.34649871536274	0.891248063792467	2.63282335265654	0.00846783758516312	1.98562164797843	5.64007431291165
PDSS1	-1.14389245194917	0.329455204636294	-3.47207279123723	0.000516456280968525	0.318576561319074	0.104956706201702	-6.49242400358287	8.44661007803893e-11	0.167024831240533	0.607640341068375
ACBD5	-1.13541414156476	0.344517100107507	-3.29566846235051	0.000981878145427384	0.321289034634381	0.110689566508577	-6.13166160798927	8.69659344537865e-10	0.163546937581758	0.63117442186705
JCAD	1.22796513940422	0.333389209919566	3.68327799121177	0.000230253821914772	3.41427488938536	1.1382824078204	2.1209805868899	0.0339234361406733	1.77630310125181	6.56265983664173
PRKG1	2.30161225562928	0.678990071401705	3.38975833752302	0.000699542617868865	9.99027635688089	6.78329845688132	1.32535468017933	0.185053540893223	2.64009834886333	37.8037514132091
TET1	1.26376008415565	0.370120613416498	3.41445474352313	0.0006390980990858	3.53870232172215	1.30974667401419	1.93831553237802	0.0525847385567567	1.71315553475264	7.3095605552066
CDH23	-4.99888195089368	1.58153150214156	-3.16078557026824	0.00157344283976035	0.0067454845676069	0.01066819634088	-93.1042590232699	0	0.000303956263946047	0.14969772776224
ANKRD22	-0.916288965469322	0.219829753501828	-4.16817537604936	3.07047657963633e-05	0.400000706562557	0.0879320567242041	-6.82344205048359	8.888445535149e-12	0.25998083426131	0.615432155624696
CH25H	0.698919886660546	0.220346991081693	3.1719057438884	0.00151442150869341	2.01157880055306	0.443245336025586	2.28220968916109	0.0224769633333078	1.30610277211833	3.09810939630092
PPP1R3C	0.906900628982017	0.149883075176856	6.05072072288287	1.44199241436382e-09	2.47663461613372	0.371205612355576	3.97794259295644	6.95141486860562e-05	1.84621057353034	3.32232905052801
LOXL4	-3.26114400221241	1.06139042573294	-3.07252065135262	0.0021225914574996	0.0383445067159489	0.0406984923077606	-23.6287744030429	0	0.00478901267859281	0.307015515298547
GOT1	-1.17367275156054	0.415264884741326	-2.82632313659662	0.00470857381733536	0.309229131323235	0.128411999577604	-5.37933270215381	7.47624328001351e-08	0.137027044202464	0.697837833512892
TAF5	-1.61423013743376	0.499661644859401	-3.23064648655989	0.00123510596472343	0.199043847877988	0.09945457642986	-8.05348713829055	7.7715611723761e-16	0.0747542684139232	0.529982490882042
PDCD11	-1.51424342037584	0.647650231710751	-2.33805740542392	0.0193842704227999	0.219974550168011	0.142466568386781	-5.47514731817157	4.37147782417213e-08	0.0618146709234887	0.782804502534881
SORCS3	1.53948061336734	0.701292191886827	2.19520569482653	0.0281488459571818	4.66216817421135	3.26954213783768	1.12008593858751	0.262677142124859	1.17936148147896	18.4301526088267
PLEKHS1	-0.888896586228733	0.202238889097814	-4.39528020646323	1.10629953398167e-05	0.411109126048352	0.0831422529499918	-7.08293139838118	1.4113155089035e-12	0.276573816794581	0.611087179108387
FAM53B	-3.6555517679974	1.73936464642172	-2.10165923259261	0.0355831371526001	0.0258472318725053	0.0449577613269006	-21.6681778490738	0	0.00085479931919743	0.781562853955377
BNIP3	0.597534478891443	0.198017946718073	3.01757739030684	0.00254803970645701	1.8176318616199	0.359923729127322	2.27168090195762	0.0231057905091834	1.232970668326	2.67953299234715
CALY	-2.61937565164916	1.25800777104181	-2.08216174171955	0.0373276985271123	0.0728483313674054	0.0916437669676252	-10.1169091942732	0	0.00618872881053617	0.857507178853995
KCNQ1	-0.88474799864618	0.36333879053902	-2.43504966076878	0.0148897460235512	0.412818190915199	0.149992862199635	-3.91473167772	9.0504799136748e-05	0.202527633039898	0.841459785968688
TRIM6	1.13987627014892	0.282352453563583	4.03706876197635	5.41232089923405e-05	3.12638151453494	0.882741491404771	2.40883830117816	0.0160033866530257	1.79764168382313	5.43726898546234
APBB1	4.27727903649656	0.926731224208803	4.61544720277262	3.92249753911056e-06	72.0441435854023	66.7655573819747	1.06408373375735	0.287290768938542	11.7155757096161	443.030607594799
SCUBE2	0.96283160432351	0.299042418892822	3.21971581118261	0.00128317735006034	2.61910224460753	0.783222670555055	2.06723107677681	0.038712385209738	1.45749503605689	4.70649737941232
MRVI1	1.44806045063195	0.348674840192806	4.15303969116676	3.28087804922772e-05	4.25485400752575	1.48356054111776	2.1939475453246	0.028239180769041	2.14828601426864	8.4270821041123
PARVA	1.72958597385545	0.547544274841525	3.15880569540433	0.00158417070748251	5.63831901362495	3.08722929564046	1.50242128764936	0.132988342033097	1.92787607028577	16.489981793639
SPON1	0.683058450164582	0.194498504273979	3.51189564523538	0.000444922664301073	1.97992398026649	0.385092252738016	2.54464734956159	0.0109388148974852	1.35235617603805	2.89871783565102
E2F8	-1.36399029415631	0.249835709897089	-5.45954897607775	4.77345649674277e-08	0.255638665573866	0.0638676674907914	-11.6547443122681	0	0.156662841749887	0.417145039668822
MPPED2	0.742283053479624	0.176394800595889	4.208077851343	2.57552140702222e-05	2.10072611388025	0.370557163964482	2.97046237644929	0.00297351825917935	1.48669509183811	2.96836266546237
PAMR1	1.29411759449487	0.425488105500313	3.04148947471322	0.0023541079557361	3.64777573618128	1.55208518727778	1.70594742987351	0.088017867850137	1.58435317390596	8.39854903605139
C11orf96	2.36408860865787	1.02449377363843	2.30756757092037	0.0210231999386324	10.634342351995	10.8948175263583	0.884305067862422	0.376531553279884	1.42777560175474	79.2065903916886
TSPAN18	1.29857192984293	0.277860785871095	4.67346238070946	2.96163973922958e-06	3.66406039432349	1.01809870064588	2.61670149724523	0.0088783945307872	2.12543140697694	6.31652403798117
CHST1	1.76931314299612	0.564330733483263	3.13524151356289	0.001717126803498	5.8668223091693	3.31082813694948	1.46997129052234	0.141569529711076	1.94108137970894	17.7321797876026
PTPRJ	-5.23375920416225	1.52436668004384	-3.43339911104048	0.000596063986033402	0.00533343808768592	0.00813011531094516	-122.34347532233	0	0.00026882149223477	0.105815802147012
FEN1	-1.52521880177853	0.383065503656273	-3.98161355491598	6.84490054955189e-05	0.217573446199784	0.0833448817507512	-9.38781767235712	0	0.102692787568914	0.460969125601765
INCENP	-3.56013944486145	0.859914962724514	-4.14010640491901	3.47144760890483e-05	0.0284348593426941	0.0244515610117496	-39.7342787313433	0	0.0052709651036733	0.153395290982923
TAF6L	-3.71245737413516	1.23059785748953	-3.01679167694044	0.00255465311809122	0.0244174466846297	0.0300480575754702	-32.4674082797215	0	0.00218883715797353	0.27238741832614
ESRRA	-1.70855224212415	0.595237700814101	-2.87036966876826	0.00409992173403761	0.181127832131971	0.107814114351677	-7.59522232123493	3.07531777821168e-14	0.0564050436555146	0.58163755307403
RPS6KA4	-2.93370583775985	1.04416899039795	-2.80960827676156	0.00496018311949986	0.0531995235894668	0.0555492928360655	-17.044329964824	0	0.00687241674162031	0.411818639141339
BATF2	-1.10587067414828	0.287545461624261	-3.84589855079449	0.000120111454975258	0.330922630993849	0.0951553006910413	-7.03142509294959	2.04436467754476e-12	0.188350738709077	0.581414166222292
LTBP3	0.642132644946444	0.298934745194526	2.14806962144393	0.031708225092376	1.90052971549869	0.568134366237225	1.58506467662382	0.112951640187934	1.05784234562643	3.41450993565073
PCNX3	-1.76064980559612	0.861725000225553	-2.04316899838728	0.0410357115120601	0.171933104422628	0.14815905444737	-5.5890400938778	2.28328235207798e-08	0.0317583444574647	0.930810245351257
MRGPRF	0.843562555844596	0.189295977079051	4.45631528393402	8.33803794719756e-06	2.32463388040187	0.440043841741736	3.01023160592099	0.00261048547863307	1.6040781951528	3.36886486845953
PDE2A	2.06689248208551	0.495983466073196	4.16726085336982	3.08281656126175e-05	7.90023481212861	3.91838584491167	1.76098911266972	0.0782402457466435	2.98853335893649	20.8843946480087
ARHGEF17	3.56003823439204	0.720502954740433	4.94104598873515	7.77045759292605e-07	35.164541614274	25.3361561351773	1.34845007395732	0.177513667763757	8.56666400340209	144.343817669391
MAP6	2.45999288082367	0.573657550006061	4.28826027095377	1.80078012367302e-05	11.7047282116602	6.7145057093878	1.59426898642643	0.110875800893242	3.80244675853201	36.02960704221
LRRC32	1.37813847443622	0.360376208435814	3.82416608581883	0.000131215444273414	3.96750912929858	1.4297958969511	2.07547744095958	0.0379423075127318	1.9577856908283	8.04027160113109
DDIAS	-0.993931411591345	0.312993540619481	-3.17556525167945	0.0014954488459723	0.370118737896639	0.115844774223883	-5.43728680316684	5.40980212848652e-08	0.200410507482371	0.683536416643479
PDGFD	0.808295779815678	0.249775105546413	3.23609423784422	0.00121177371333214	2.24408031903372	0.560515398541276	2.21952924446215	0.0264507399216418	1.3754013352478	3.66140147549529
RDX	0.851990761108618	0.303699953354048	2.80537007562653	0.00502588386407743	2.3443091691268	0.711966585311277	1.88816328864516	0.0590040325845848	1.29272163496392	4.2513293904959
ARHGAP20	-2.93043580933596	1.21351908730887	-2.41482465334316	0.0157427863517787	0.0533737722875678	0.064770091432641	-14.6151751028003	0	0.00494741770136849	0.575807368643475
ZBTB16	1.41760698930244	0.310321063906238	4.56819453844991	4.9194334139635e-06	4.12723210294805	1.28076705717482	2.4416868668111	0.014618820433594	2.24653466572587	7.58236455973012
NNMT	0.790407649989478	0.229179841861015	3.44885328295504	0.000562972499324355	2.20429482388937	0.50517993915402	2.38389280838446	0.0171305913254647	1.40666747490872	3.45420346833623
FXYD6	1.30191967886733	0.250835194222176	5.19033895105708	2.09911612425451e-07	3.67634730420382	0.922157290078136	2.90226768578389	0.00370471825308427	2.24856386934302	6.01073853644887
SCN4B	1.09656425112745	0.250799130838518	4.37228090648166	1.22955182310092e-05	2.99386217477167	0.75085803128305	2.65544495990087	0.00792038575548504	1.83126500449398	4.89454595568229
MIR100HG	0.734454976334069	0.147666568820733	4.97373902704883	6.56737077386893e-07	2.08434566515502	0.307788172609809	3.52302577438435	0.000426649866906992	1.56054297207412	2.78396489529297
CLMP	0.525232856613892	0.179753337919644	2.921964413527	0.00347831280354505	1.69085252873621	0.303936385970203	2.27301685690221	0.0230251641307774	1.18877431412456	2.40498321671682
FEZ1	1.09281005807947	0.224051836946353	4.87748760721447	1.07445596442268e-06	2.98264370952671	0.668266802075942	2.96684453479914	0.0030087305127986	1.92259632850081	4.62716138905572
JAM3	1.26777216524518	0.234003587116575	5.41774671434248	6.03548345745608e-08	3.55292840139837	0.831397990695579	3.07064538279975	0.00213596670669713	2.2459611578485	5.62044458398185
A2M-AS1	1.99446518623965	0.358025798980506	5.5707303549604	2.53673673178412e-08	7.34827201981493	2.63087096102034	2.41299254652644	0.0158221431254362	3.64278141444596	14.8230419379713
MGP	0.903168932770751	0.170698995937168	5.29100319431987	1.21647241391187e-07	2.46740979094767	0.421184373880305	3.48400814927832	0.00049396444736427	1.76580212434945	3.44778783110105
RERG	0.827270504445169	0.167400264766359	4.94187094387093	7.73764301631452e-07	2.28706767196933	0.382855733826246	3.36175629160996	0.000774484460821512	1.64735671838822	3.17519483047056
KCNJ8	1.22835026216186	0.259054123207119	4.7416742376255	2.11959252727212e-06	3.41559005758044	0.884822687601453	2.7300272601831	0.00633290886264548	2.05569401397438	5.67509335637328
CPNE8	0.914112494437475	0.282502173050988	3.23577155023331	0.00121314433244835	2.49456033300225	0.704718714879933	2.12078990020421	0.0339394870136079	1.43392925897694	4.33970589276357
CNTN1	4.15339117575034	1.44961373275449	2.86517096375616	0.00416784158355687	63.6494813021553	92.2671621783043	0.679000847355492	0.497137325050939	3.71433800841932	1090.70753949974
PRICKLE1	1.02136754537664	0.280155394339725	3.64571793373393	0.000266646327455877	2.77698982801196	0.777988680344096	2.28408185479771	0.0223667207667257	1.60363521642079	4.80886951466048
TUBA1A	1.54340425741895	0.342344662391605	4.50833451480386	6.53385024862452e-06	4.68049679661673	1.60234309566274	2.29694676912777	0.0216218065326378	2.39269668231889	9.15579915541497
GRASP	4.45649856254578	1.25874767436176	3.54042247967245	0.000399486974823282	86.1852080456208	108.485430191809	0.78522256762966	0.432323086007287	7.31113446413968	1015.96956290435
ATF7	-5.10587318384423	1.38770515998271	-3.67936455890086	0.000233815826915618	0.006061044197996	0.00841094230844232	-118.172128562142	0	0.000399328840613516	0.0919950001948783
LINC02381	0.782930114502301	0.173075199615582	4.52364126253369	6.07847172984233e-06	2.18787360276536	0.378666660532277	3.13699019896711	0.0017069183308408	1.55847683527248	3.07145463656543
PPP1R1A	1.00222461522401	0.211053117948515	4.74868424103786	2.04744316534278e-06	2.72433569085836	0.574979541894077	2.99895138038845	0.00270910534303848	1.80140714229952	4.12011520450085
SLC16A7	0.805194028651634	0.218766902474581	3.68060259364503	0.00023268341431093	2.23713052413108	0.489410115195493	2.52779925408144	0.0114779959830918	1.45705719067301	3.4348363358938
AVPR1A	-3.86683519957659	1.18199830109726	-3.27143888107705	0.00107001714224209	0.020924486570202	0.0247327075773111	-39.5862648830234	0	0.0020631748371236	0.212213783508999
DPY19L2	1.65695485098417	0.326149300843349	5.0803569000444	3.76726426054574e-07	5.24331981908951	1.71010509309412	2.48132108150851	0.0130896405485948	2.76686239205451	9.93631009775034
MSRB3	2.79434248411308	0.535937672886744	5.21393181610428	1.84879446640807e-07	16.3518736010295	8.76358508507393	1.75178005941617	0.0798116342993116	5.71974341745241	46.7475113390906
CSRP2	1.20752482158358	0.280052196619312	4.3117848606809	1.61941965691748e-05	3.34519444382259	0.936829052111233	2.50333231931426	0.0123029963304436	1.93214851203317	5.79164893241364
NAV3	2.05269742385027	0.418703209779715	4.90251179333023	9.46189326445079e-07	7.78888271343922	3.26123019271474	2.08169381253887	0.0373704461677596	3.42826469204673	17.6960355670476
ACSS3	0.934021488195932	0.306156467044424	3.05079783946031	0.00228234189616239	2.54472219836526	0.779083157861028	1.98274366834767	0.0473960691405383	1.39649543729526	4.63704419929571
DCN	0.893009670121616	0.278764518450337	3.20345528579423	0.00135789124499186	2.44246962815763	0.680873869722936	2.11855630286503	0.0341279819353327	1.41430925626595	4.21807172514939
NUAK1	1.16943334624295	0.312697338629348	3.73982506972701	0.000184148363570169	3.22016740148224	1.00693777638448	2.20487050297586	0.0274631829140102	1.74465673784587	5.94356349225012
DAO	-4.55500425281765	1.31052681111896	-3.47570474268166	0.000509512902141185	0.0105144555159559	0.0137794758579779	-71.8086489415462	0	0.00080586880360948	0.137185822682112
HSPB8	0.850554088728967	0.150544408673402	5.64985505754783	1.60583178976381e-08	2.34094358309529	0.352415967454875	3.80500234645864	0.000141802846444938	1.74279904911824	3.14437677826804
BICDL1	-2.91275897968358	1.25111092472087	-2.32813807483411	0.0199047731086981	0.0543256395804683	0.0679674011715726	-13.9136460143934	0	0.00467796855467884	0.630888190318235
BRI3BP	-1.94285649035487	0.395966146525076	-4.90662271864655	9.26580229321239e-07	0.14329404655223	0.0567395914332713	-15.0989094529399	0	0.065944890601501	0.311368835250524
MIPEP	-1.28427816285277	0.435594164653377	-2.94833647249323	0.00319489118732419	0.276850352391623	0.120594397984022	-5.99654428146976	2.0156066815602e-09	0.117887200762169	0.650164879001541
DCLK1	0.863523785329702	0.183097500557078	4.71619646746904	2.40294410169817e-06	2.37150265369624	0.434216208456259	3.15857083864338	0.00158544772677471	1.65642104616866	3.39528699511322
TRPC4	1.95541028759036	0.378146734113574	5.17103576783258	2.32799997834654e-07	7.0668178566529	2.67229409306878	2.27026578863031	0.0231914614701995	3.36778853489082	14.828696665994
LHFPL6	1.43767505959264	0.2710452222187	5.30418890185275	1.13175070315386e-07	4.21089434907388	1.1413427945842	2.81326027930429	0.00490419373713069	2.47548462729916	7.16289288308293
ENOX1	1.20116327359206	0.323978784595482	3.70753682248615	0.0002092849928369	3.32398137434678	1.07689944567889	2.15803005904763	0.0309254948219179	1.7615190335167	6.27234333934294
BTF3P11	-4.34430397182452	1.88320237936138	-2.30687047735025	0.0210620418001807	0.0129805399257734	0.0244449836736119	-40.3771781259034	0	0.000323823219153596	0.520328397713436
DZIP1	1.79285336503101	0.315759274359924	5.67791197476401	1.36348844437251e-08	6.00656696595112	1.89662922656302	2.63971834654462	0.0082974953875592	3.23483059249424	11.1532414711821
COL4A1	1.47988988826951	0.364311751568824	4.06215248862192	4.86222976193718e-05	4.39246199269823	1.60022552225938	2.11998992986212	0.0340068945413528	2.15082604655331	8.97037786399164
COL4A2	1.39044127813706	0.310025296607718	4.48492846664837	7.29384000441868e-06	4.0166221095023	1.24525446085957	2.42249452165785	0.0154143581795445	2.18759520915928	7.37488046371379
CUL4A	-1.71531644612735	0.624477116667337	-2.74680432692478	0.00601790260865409	0.179906780900296	0.112347667805519	-7.29960163053262	2.88657986402541e-13	0.0529043822140013	0.61179147094059
GRTP1	-1.94306261576309	0.864193703854284	-2.24841098366845	0.024549995451827	0.143264513052295	0.123808290165543	-6.91985557511674	4.52105020087856e-12	0.0263351389191511	0.779366334961137
TPPP2	-3.86878885819438	1.61608064907996	-2.39393303817907	0.0166687916377121	0.0208836471728012	0.0337496580781773	-29.0111488110245	0	0.000879419324776131	0.495925785289138
SALL2	1.56716539177759	0.264568592243893	5.92347481039207	3.15209036649833e-09	4.79304252176787	1.26808851254924	2.99114965890094	0.0027792924578961	2.85371164779035	8.05030761719154
SLC22A17	2.32014534206626	0.521860626192728	4.44590993383242	8.75206132910922e-06	10.1771533670849	5.31105562900633	1.72793395666274	0.0840000655762758	3.6594662731782	28.3031575987756
NOVA1	1.45334272400752	0.313345604930533	4.63814619110334	3.51548101373833e-06	4.27738877456881	1.34030097309034	2.44526329561048	0.0144746428009168	2.31450680959438	7.90494746136163
PRKD1	1.13613085558377	0.23112714239842	4.91560984051491	8.85065092659509e-07	3.11469382096608	0.719890282285907	2.93752238778829	0.00330846283139585	1.980065610222	4.89949300077819
FRMD6	0.903701387274729	0.241118519749435	3.74795510611892	0.000178282154098541	2.46872392423107	0.59525505828061	2.46738587736401	0.0136103598420234	1.53897678852071	3.9601622711471
FERMT2	1.25237107084876	0.220127150914542	5.68930759175163	1.27555523921075e-08	3.49862862697336	0.770143151763703	3.24436907768544	0.00117711115839125	2.27261189149032	5.38605043620122
ARMH4	2.80078539246511	1.10949307450734	2.52438294282167	0.011590159728292	16.4575673459594	18.2595569935801	0.846546679713758	0.397247844696928	1.87052459822444	144.799765372714
DACT1	0.756240654004099	0.217325175169539	3.47976553298137	0.000501852777045952	2.1302527912219	0.462957561007698	2.44137451554249	0.0146314722529187	1.39137315073403	3.26150964758423
MAP3K9	-1.21105831508927	0.382278601928079	-3.16799922616938	0.00153491929037453	0.297881859685666	0.113873860860372	-6.16575336086341	7.01483537923764e-10	0.140814676113624	0.630144561481585
PNMA1	1.42347404330631	0.387958019364635	3.66914452661027	0.000243363474982883	4.15151797016517	1.61061468906197	1.95671751385841	0.0503806896166096	1.94078066707033	8.88049935216081
FBLN5	1.12309966237962	0.254098172549613	4.41994387881846	9.87265369623014e-06	3.07436895520718	0.781191533261407	2.65539098528995	0.00792165332349426	1.86838868873899	5.05876776588753
PRIMA1	0.90334722979354	0.181657481185697	4.97280499485791	6.59910334155356e-07	2.46784976198899	0.448303371707642	3.27423315242483	0.00105949153930984	1.72858837833441	3.52326934745301
SERPINA5	0.959514809175115	0.237952606066774	4.03237781268871	5.52153247765919e-05	2.61042960961703	0.621158528562242	2.59262255216006	0.0095247239653472	1.63744364268943	4.16157391259772
C14orf132	0.761351028950225	0.188139229020875	4.04674257948485	5.19353006049883e-05	2.141167045929	0.402837517225986	2.83282216062518	0.0046139047236966	1.48083322021488	3.09595723271731
EML1	0.946775060178197	0.201336928771378	4.70244115650179	2.57069318676528e-06	2.57738433282181	0.518922645833812	3.03972922647701	0.0023679093168919	1.73700424483267	3.82434874228835
DEGS2	-1.54210972584341	0.431391618771319	-3.57473269934083	0.000350585885508514	0.213929292840666	0.0922873039411385	-8.51764732081344	0	0.0918478604208133	0.498277718453383
NDN	1.12596198765296	0.235245551669944	4.78632637114734	1.6986175507272e-06	3.08318140519977	0.725304710564733	2.87214652663399	0.00407693884675175	1.94427504261397	4.88922985124026
INAFM2	1.37142229620163	0.291657682581491	4.70216414003921	2.57418428306622e-06	3.9409519121671	1.14940890186775	2.55866463830943	0.0105075052096435	2.22505969067382	6.98008329354535
CHST14	2.69508473413733	0.582675257051581	4.62536327314608	3.73942416942441e-06	14.8067733392994	8.6275404615808	1.60031394819673	0.109528954097664	4.72591983292237	46.3910824712016
STARD9	2.0097744315932	0.45677034173609	4.39996700301176	1.08267339877788e-05	7.46163404857239	3.40825313427606	1.89587856124569	0.0579761044316184	3.04810782417564	18.2657523573243
SHC4	2.3344139440788	0.467003190698109	4.99871090942475	5.77148554281592e-07	10.3234080617548	4.82106450371807	1.9338899229754	0.053126663369727	4.13341734709014	25.7832067416394
EID1	1.75548917717376	0.417012553052554	4.20967945526695	2.55733250336121e-05	5.78627756466367	2.41295037991112	1.98357894323545	0.0473027985142198	2.55527434107636	13.1027058492776
MYO5C	-0.995834581904903	0.287184838353198	-3.46757366306421	0.000525179778602114	0.369415008772784	0.106090389579657	-5.94384650415245	2.78410317022804e-09	0.210408053453026	0.648584721292821
PYGO1	1.67317970029971	0.507770980848958	3.29514636205139	0.000983704301893651	5.32908578152382	2.70595511431259	1.59983650823549	0.109634857429117	1.9698686500809	14.4167760960474
PRTG	-3.01091168892681	1.2479444382646	-2.41269690909781	0.0158349814220231	0.0492467605615757	0.061457220945367	-15.4701632259553	0	0.00426702744604573	0.568368368020845
RBPMS2	1.33736619832057	0.179708987322778	7.44184371769068	9.9253938401489e-14	3.80899813672947	0.684511197866004	4.10365549239612	4.06672906609895e-05	2.67819498745995	5.41725560444302
CORO2B	2.42420549013512	0.539021479060244	4.49741909053717	6.8783323060595e-06	11.2932532528094	6.08730607173125	1.69093735907418	0.0908487671038323	3.92647785637228	32.4814181302743
NOX5	-3.88750310539365	1.49465659823103	-2.60093396034556	0.0092970349221857	0.0204964596983405	0.0306351687285011	-31.9731726951577	0	0.00109502705617685	0.383647927049805
LARP6	1.48886189660148	0.245701797514249	6.05962964725618	1.36435318598416e-09	4.43204851806316	1.08896228755848	3.15166884774129	0.00162340271717687	2.73818480938279	7.17375028856931
UBL7-AS1	-2.12555539509671	0.720083342802236	-2.95181858647781	0.00315908471460891	0.119366654198717	0.0859539393745306	-10.2454099510677	0	0.0291036171204828	0.489574820738286
UBE2Q2	1.34482086701882	0.422820927374952	3.18059201886724	0.00146974453621396	3.83749905637997	1.62257490981908	1.74876305507297	0.0803319854360415	1.67549237525056	8.78929634371802
HDGFL3	1.13639338310012	0.238967321799534	4.75543423486758	1.98020316810599e-06	3.11551162114193	0.744505468139612	2.84149910467176	0.0044901978047196	1.95038353702817	4.97666867936152
ALPK3	1.71064130390153	0.385601721297145	4.43629063207244	9.15222642805524e-06	5.53250835938401	2.13334474646932	2.12460192703749	0.0336198429411695	2.59834789428043	11.7800425470472
MFGE8	1.69446917803899	0.516201594138241	3.2825725400321	0.001028645160988	5.44375553314088	2.81007528430619	1.58136529578354	0.113794537724419	1.97927901541691	14.9723581535369
SV2B	0.93448433880188	0.267828345925251	3.48911664138301	0.000484619632193595	2.54590029719759	0.681864265489036	2.26716719945555	0.0233800137327171	1.50614051239647	4.30345526856433
LINC01579	-4.2427739980947	1.65309626987864	-2.56656195734214	0.0102712273994056	0.0143676805932491	0.0237511591955078	-41.4982827277402	0	0.000562689185848735	0.366863715922064
LINC00924	2.95669959941055	0.69856991069942	4.23250351056524	2.31104304663221e-05	19.2343857055823	13.4365631047068	1.35707215926332	0.174758283616924	4.89164052914423	75.6313942667881
NR2F2-AS1	2.71111192568115	0.532704144058922	5.08933890587733	3.59313951481255e-07	15.0459962466723	8.01506455209732	1.75244954739595	0.0796965380470132	5.29641930237816	42.7424624317846
CAPN15	-1.71437171118758	0.591877237972343	-2.89649880279343	0.0037735208211318	0.180076825432973	0.106583374060096	-7.69278681405529	1.4432899320127e-14	0.0564483182386559	0.574466415826908
TMEM204	2.02488880778995	0.40691205807332	4.97623200791237	6.4833932544861e-07	7.57526858695	3.08246813117399	2.13311810767878	0.0329150387143747	3.41219517014522	16.8175298606935
PKMYT1	-2.5928038824484	0.773841938203778	-3.35056004908024	0.000806483213917186	0.0748099873308844	0.0578911055931316	-15.9815571526912	0	0.0164158785046372	0.340922004440162
CLDN9	-2.99453212766774	1.18005284118192	-2.53762545469444	0.0111607358251716	0.0500600433174759	0.0590734963464776	-16.0806455590666	0	0.00495482615668498	0.505771112386355
GLIS2	1.36361849138118	0.309253071208067	4.40939353020598	1.03660506217684e-05	3.91031718183537	1.20927759788026	2.4066576499365	0.0160992537942003	2.13292357643933	7.16883653566378
VASN	1.5105643042636	0.386247814569691	3.91086822315483	9.19649399059308e-05	4.52928596868175	1.74942680696449	2.01739561474171	0.0436542445440713	2.12449154031515	9.6561605432678
CDIP1	2.29390462347956	0.659090863979081	3.48040725315283	0.000500652130109636	9.91357096984144	6.53394405563073	1.36419456517385	0.17250633824878	2.72402418719503	36.0785670832396
DEXI	1.94991209586611	0.569630048029378	3.423120150722	0.000619067070965817	7.02806975705013	4.00339971326228	1.50573767018082	0.132134529583797	2.30126211301002	21.4637716541365
ACSM5	-3.83442759548753	1.67727617921519	-2.2861038885568	0.0222481815621939	0.0216137067132729	0.036252155414716	-26.9883619910105	0	0.00080728927322353	0.578667812619417
CTF1	3.13275895613055	1.06732695173371	2.93514461622267	0.00333392266955645	22.9371749851704	24.4814650583046	0.896072801726744	0.370213882152587	2.83158484555991	185.801953674567
ZNF423	1.17571211894133	0.261228683761934	4.50070069645488	6.77298202700349e-06	3.24044970801074	0.84649841202039	2.64672641578066	0.00812750767894277	1.94199016800903	5.4070893267767
AKTIP	1.83720889033695	0.573400870325401	3.20405668253406	0.00135505795824187	6.27898843537968	3.60037743360984	1.46623195282246	0.142585106427678	2.04084479186744	19.318321475861
CMTM3	-5.08362885151038	1.15086964584179	-4.41720647501485	9.99847109584007e-06	0.00619737879385508	0.00713237513763138	-139.336841098375	0	0.000649510271009847	0.0591330201057627
SMPD3	-1.13137974266377	0.30817736697638	-3.67119673246633	0.000241417418260226	0.322587860992748	0.0994142776192876	-6.81403270465273	9.48996436989091e-12	0.176330309772311	0.590159049764327
GABARAPL2	2.98666828105887	0.909979602733974	3.28212662359203	0.00103027328903937	19.8195392331083	18.0353764377143	1.04347914766859	0.296726433530318	3.33056191511378	117.942300856251
TERF2IP	2.924160283184	0.766904450837579	3.81293951285634	0.000137323729360816	18.6185851448163	14.278675815858	1.23390889827815	0.217236853384362	4.14148815078245	83.7022104552637
CHRNE	-2.39421364696769	1.14799027263934	-2.08556962896834	0.037017624839673	0.0912444010308855	0.104747684816259	-8.67566286131467	0	0.00961690072719003	0.865719731924247
TMEM102	-1.84688174017383	0.7209576794011	-2.56170617630155	0.0104159396958862	0.157728237899009	0.113715384371694	-7.40684091914872	1.29340982368831e-13	0.0383909767995965	0.648021986014899
TMEM88	3.27507753610189	0.721452826181897	4.53955881417	5.6372055160514e-06	26.4452758646763	19.0790190117307	1.33367841653868	0.182309271246386	6.4305236933285	108.755157264158
FKBP10	0.65463387716649	0.272195652669827	2.40501224301536	0.0161719239867102	1.924437807756	0.523823605104637	1.76478837293203	0.0775993394813459	1.12878315801062	3.28093208127569
CAVIN1	1.34412759376961	0.305691574830443	4.39700568952596	1.09754469105328e-05	3.83483954293161	1.17227813910082	2.41823117601258	0.0155961648114802	2.1064058716501	6.98155778900846
CNTNAP1	2.63350514839271	0.635271867626968	4.14547736582458	3.39106498208341e-05	13.9224848510894	8.84456295335974	1.46106539342123	0.143997496240862	4.0084120582887	48.3572002104912
VAT1	2.43490868310668	0.51843441720104	4.69665709358657	2.6445386053231e-06	11.4147763038629	5.91781290057339	1.75990293692012	0.0784242652901885	4.13214191923829	31.5325854275713
ARL4D	1.7819950140521	0.405715353716705	4.39222966971173	1.12194087604767e-05	5.94169837397921	2.41063825747695	2.0499543465934	0.0403688860636121	2.68265649429069	13.1600074934983
FZD2	0.791390319691083	0.297328011060351	2.66167427975849	0.00777530779363433	2.20646198225225	0.65604295266334	1.83899846397918	0.0659154119947127	1.23199908992999	3.95168674954229
HIGD1B	2.57240446419301	0.635238976362685	4.04950665798617	5.13257177090498e-05	13.0972785479378	8.31990181792893	1.45401698393469	0.145941597520366	3.77107063401746	45.4880647991267
PNPO	-1.52712163982771	0.587586808067375	-2.59897196271398	0.00935034099723409	0.21715983281231	0.12760025300263	-6.13509886357006	8.51062553763882e-10	0.0686474960600878	0.686964502620641
MMD	1.17912160208504	0.411382398232842	2.86624222900673	0.00415376281973678	3.25151682251755	1.3376167883417	1.68323008662956	0.0923305586049348	1.45183303144822	7.28207818537409
TMEM100	0.600655054547664	0.157969019809618	3.80235982518322	0.000143324361269404	1.82331277861483	0.288026932444135	2.85845761584991	0.00425705975038726	1.3378200555724	2.48499002150009
CEP112	-4.57302476913343	1.60187436233919	-2.85479615420995	0.00430644598672802	0.0103266766167049	0.0165420385204672	-59.8277728684279	0	0.000447139099552994	0.238494575966648
ABCA8	2.89257996504816	1.38144792307007	2.09387550318931	0.0362710719946664	18.0397916466661	24.9210327029037	0.683751425946355	0.494132143918988	1.20320856091846	270.471880956954
ABCA6	0.884293389443731	0.308747885137824	2.86412776252374	0.00418159311725819	2.42127288989061	0.747562884095274	1.90120847373353	0.0572747116231805	1.32201707088627	4.43455877872213
TTYH2	1.41552066423964	0.314751630168025	4.49726237631871	6.88340235754925e-06	4.11863033133765	1.296345610848	2.40570902176126	0.0161411152970846	2.22246914442241	7.63255402163209
NPTX1	1.48981618076617	0.350831871067948	4.2465246279681	2.17111925210345e-05	4.43627997046398	1.55638840261914	2.20785503456676	0.0272543802025638	2.2304388254909	8.82363584753703
COLEC12	0.792255578736123	0.211642152947977	3.74337327276606	0.000181566194280669	2.2083719696377	0.467384598164085	2.58539107703646	0.00972686006942913	1.45855261053434	3.34366187483276
NDUFV2-AS1	2.45552373707887	0.733822346419383	3.3462100862155	0.000819242993517322	11.6525348155559	8.55089044008479	1.24578076285705	0.212844893897831	2.7656020947241	49.0965666705168
TUBB6	1.60076059543951	0.275416739758805	5.81213980254567	6.16792950047795e-09	4.95680111131022	1.36518600170988	2.89836044784694	0.00375119204376095	2.88912504812733	8.50426231049153
ZNF521	0.729795039160885	0.26553070926031	2.74843930931333	0.00598797193405354	2.07465534099454	0.550884704164971	1.95078086733865	0.0510831187570135	1.23289419839179	3.49113069842622
DTNA	2.68549002360511	0.435920277758709	6.16050723176401	7.25123072697897e-10	14.6653860051216	6.39293914079128	2.13757486254282	0.0325512637455732	6.24076005760597	34.462716831597
SETBP1	1.1650328052277	0.238006214481245	4.89496800647406	9.83217227967792e-07	3.20602805595807	0.763054601119244	2.89104875682852	0.00383958546734176	2.01083326677234	5.11162017529621
MAPK4	-3.67366524045428	1.12325963263547	-3.27053971648111	0.00107342467869809	0.0253832634748103	0.0285119952058048	-34.182691512475	0	0.00280819411563716	0.229439290198587
TCF4	1.19615147118109	0.329825028686773	3.62662432242839	0.000287150596762986	3.30736391298062	1.09085139747643	2.11519545037799	0.0344132925561514	1.7327440253829	6.31290940418582
CDH19	1.52062714128479	0.616278237842981	2.46743605064995	0.013608452648222	4.57509352565564	2.81953057595789	1.26797473173032	0.20480697433326	1.36717147754895	15.3100624992718
DOK6	1.73660727757183	0.389456851685941	4.45904923755772	8.23240098946076e-06	5.67804667063232	2.2113541800703	2.11546694455051	0.0343901693595473	2.64662667092357	12.1816251411946
CNDP2	-2.80302229129701	0.863329406517975	-3.24675873442364	0.00116727295224694	0.0606265543495914	0.0523406871858625	-17.9472891197374	0	0.0111633762673453	0.329253355282454
PLPP2	-0.699492518932974	0.329080217467632	-2.12559881087892	0.03353667871687	0.496837375386618	0.163499351538276	-3.07745945093605	0.0020877324030697	0.260675772931805	0.946951743174234
FSTL3	1.94197812544147	0.461188414268811	4.21081290283576	2.54453420147627e-05	6.97252987668239	3.21564999726906	1.85733207337697	0.0632639239651629	2.8237490246413	17.2168887733938
PALM	3.13278054862701	0.863275320957729	3.62894718819421	0.000284579445953725	22.9376702613872	19.8015246569215	1.10787783473627	0.267914579368483	4.22403997783017	124.557703000338
DAZAP1	-2.79050941370034	0.750585418903098	-3.71777727547436	0.000200983341445582	0.0613899330752609	0.0460783886337278	-20.3698543884781	0	0.0140993045984753	0.267298564738616
LMNB2	-1.56820066001341	0.398011208818681	-3.9400916990954	8.14504690351825e-05	0.208419863360819	0.082953441758064	-9.54246285461965	0	0.0955325459045018	0.454701997440388
GADD45B	1.16136608264875	0.296284310765098	3.91976908817665	8.86338498095052e-05	3.19429396646893	0.946419186236359	2.31852227678838	0.0204209537025676	1.78721671939156	5.70916432993841
TJP3	-1.2784562548521	0.448990115185235	-2.84740401094279	0.0044077384524196	0.278466850659419	0.125028863352842	-5.7709326470029	7.88339826751638e-09	0.115502776536791	0.671358639516995
SIRT6	-3.9551163134766	1.2543162218778	-3.15320510449551	0.00161488299152779	0.0191564402678896	0.024028233781447	-40.8204601575607	0	0.00163922627241993	0.223867326867252
YJU2	-2.78733817804382	0.957070420253859	-2.91236477385279	0.003587034752079	0.0615849240377124	0.0589411091300754	-15.9212320536983	0	0.00943657924689038	0.401915012792439
STAP2	-1.42398459421846	0.36111505360115	-3.94329890160503	8.03683855873372e-05	0.240752800922364	0.0869394606097064	-8.73305624112498	0	0.11862866895006	0.488599523748886
CHAF1A	-1.28072609225569	0.567384497390582	-2.257245480174	0.0239927399902177	0.277835492996825	0.157639551551268	-4.58111241688168	4.62509127996391e-06	0.0913753735769072	0.8447851773084
UHRF1	-1.14778967650711	0.284446692175048	-4.03516619486917	5.45636618611844e-05	0.317337413108521	0.0902655774621055	-7.56282301720241	3.94129173741931e-14	0.181718780553711	0.554169654075152
ADAMTS10	4.53063181004318	1.11746669152632	4.05437749903301	5.02679841302145e-05	92.8171853903571	103.720113074947	0.885239927611829	0.376027241861702	10.3857776932308	829.502629293039
MRPL4	-1.85771534710699	0.598779334706358	-3.10250411032976	0.00191890883166723	0.156028694880361	0.093426758115564	-9.03350733925382	0	0.0482528069471726	0.504529273348218
CDC37	-2.28954554730005	0.808081830306527	-2.83330903063563	0.00460688253077923	0.101312493129613	0.0818687848810955	-10.9771692370373	0	0.0207884687866156	0.493745901609956
ZNF823	-1.43172768254374	0.551096914373006	-2.59795989635081	0.00937794458410401	0.23889582934568	0.131654754408984	-5.78106103399774	7.42309513857009e-09	0.081117400343044	0.703563194054629
FARSA	-2.6759059586662	0.744499306581438	-3.59423566282865	0.000325345262941479	0.0688444299258025	0.0512546303417544	-18.1672477952813	0	0.0160011003684199	0.296201850040439
ASF1B	-2.13306661832029	0.465382456126086	-4.58347019798783	4.57322089586487e-06	0.118473423440941	0.0551354527866107	-15.988380107638	0	0.0475868188330845	0.294954619913739
ADGRE5	-1.02444027151481	0.426305017518694	-2.40306876395113	0.016258129919949	0.358997350223257	0.15304237167609	-4.18839987094167	2.80928207964104e-05	0.155675315389067	0.827871118457173
GIPC1	-1.84538624937448	0.93782902661096	-1.96772140444742	0.0491001016454842	0.157964295494572	0.14814350148296	-5.68391928148317	1.31642428069512e-08	0.0251349149596261	0.992751266164122
LPAR2	-3.14915997328764	0.890489551137755	-3.53643674904892	0.000405563603953829	0.0428881389217164	0.0381914395775329	-25.0609003395967	0	0.00748774629348573	0.245653683775143
ATP13A1	-1.94991475808966	0.656389718563624	-2.97066621085512	0.00297154558420332	0.142286199817077	0.0933951986534188	-9.1837033653713	0	0.0393045509602214	0.515089529425605
LGI4	3.46759438351532	1.20940528343845	2.8671897096866	0.00414134682873146	32.0595266803592	38.7729609517622	0.80106151085548	0.423096036893102	2.99577686505687	343.087385097739
CLIP3	1.76779670450928	0.401279813655378	4.40539654463526	1.05590537566869e-05	5.85793237624603	2.35067001234581	2.06661605020355	0.0387703472121884	2.66792954963791	12.862173114477
COX7A1	1.47434492621969	0.246681239085874	5.97672093622996	2.27673713215637e-09	4.36817335965044	1.07754641690048	3.1257802975568	0.00177333982335459	2.69354610991268	7.08394722842832
PPP1R14A	1.25556682784625	0.208191580947246	6.03082421553061	1.63125546404075e-09	3.50982727844318	0.730716489950856	3.43474837773536	0.000593104265764977	2.33384897977695	5.27835675369242
FBXO17	1.54710237990551	0.33116841791339	4.67164831010584	2.98792237818368e-06	4.69783789205287	1.55577554232473	2.37684536840537	0.0174614063931851	2.45474824463565	8.99060867371494
HIF3A	1.69996017295201	0.61324387922911	2.77207850013762	0.00556996024956691	5.47372938490302	3.3567310418483	1.33276373028674	0.182609351686248	1.64546703524225	18.2086378744985
PNMA8B	3.43692827709605	1.45172372460823	2.36748095993509	0.0179096415347978	31.0913074560502	45.1359886630369	0.666681030977234	0.504975897837065	1.80688083183054	534.993444115136
SLC1A5	-1.42852882695806	0.566225569133779	-2.5228970658168	0.011639246528222	0.239661246180048	0.135702325517608	-5.60298985975221	2.10685554558054e-08	0.0789997532777885	0.727059396231337
FUT2	-0.978486349458612	0.434413317385284	-2.25243175174297	0.024295001087121	0.375879618861129	0.163287112166979	-3.82222683012876	0.000132251949521822	0.160426272080197	0.880687969889114
TRPM4	-0.942248676166841	0.424129358046501	-2.22160682416974	0.0263098882940331	0.389750426728704	0.165304598286795	-3.69166725908339	0.000222788810635755	0.169733292299103	0.894965230907796
CPT1C	1.50613606497197	0.587712188918673	2.56271027446802	0.0103858675770836	4.50927354918584	2.65015502802508	1.32417670365532	0.185444365958737	1.42509908041055	14.2681643830191
FUZ	3.9459931905025	0.996038225792816	3.96168850584184	7.44215917071189e-05	51.7276880562414	51.5227546359029	0.984568632145543	0.324836003879502	7.34334264892496	364.378163946297
ZNF677	2.65450807209448	0.39103953540543	6.78833680932615	1.13433706872001e-11	14.217990112624	5.5597962480395	2.37742347433775	0.017434060077515	6.60670251410667	30.5979030251537
ZNF331	0.911952140770422	0.245270219150833	3.71815275383923	0.000200684912182836	2.48917701746562	0.61052099257901	2.43919052017347	0.0147202052178143	1.53915158341731	4.02559584841041
LAIR2	-0.866428565369031	0.299506325874824	-2.89285564449529	0.00381756709950598	0.420450482396941	0.125927579195005	-4.60224457031449	4.17961994181315e-06	0.233762373553619	0.756232089281347
ZNF542P	1.71978559928933	0.320694982660163	5.36268321076843	8.19947340024996e-08	5.58333126574923	1.79054632345539	2.559739005749	0.0104750799003019	2.97794952032272	10.4681384994446
ZNF583	2.68762378480562	0.667821162798946	4.02446633098802	5.71046628281557e-05	14.6967118458162	9.81477519419404	1.39551967057978	0.162859187252764	3.96981048826392	54.4089799040794
ZNF667	2.24668946935425	0.462439842556669	4.85833888562258	1.1837467626119e-06	9.45637832974561	4.37300610596385	1.9337677846397	0.0531416853718217	3.82028120172733	23.4074630618421
ZNF667-AS1	1.36089106500119	0.226451397358367	6.00963862831693	1.85937309993278e-09	3.89966661052642	0.883084953185477	3.28356473526891	0.00102503100227302	2.50191010446801	6.07831578204854
ZFP28	2.83787006247255	0.600808454798114	4.72341898621606	2.31912367687492e-06	17.0793488222485	10.2614171748531	1.56697155453858	0.117121340671818	5.26092638182908	55.4472986353827
TCF15	2.34092775796766	0.951907456443025	2.45919678653949	0.0139248267580115	10.3908723067951	9.89114882778561	0.94942179824601	0.342406128089011	1.60837351096903	67.1300705711518
C20orf194	2.50628654708364	0.455665878101762	5.50027260659602	3.79204507794384e-08	12.2593210180189	5.58615427660697	2.01557645215231	0.0438442841812402	5.0188350098504	29.9453860363742
FERMT1	-0.768955758790659	0.320427558274625	-2.39978035263627	0.0164049122416671	0.463496818169432	0.148517153714089	-3.61239875942811	0.00030337756585741	0.247342260204531	0.868550729161858
MYL9	1.01062242906893	0.159422368430914	6.33927621961584	2.30847008175772e-10	2.74731048885827	0.437982744948878	3.9894505183354	6.62265322519673e-05	2.01005146981097	3.75498589740115
LBP	1.87793422061549	0.396782490871761	4.73290597195841	2.21328034366586e-06	6.53998074068571	2.59494984854262	2.13490859709566	0.032768476954795	3.00493166955174	14.2337173659994
ZNF334	0.719972925721432	0.325892423039913	2.20923493404833	0.0271583042148353	2.0543775890998	0.66950609035063	1.5748588463887	0.115289029682124	1.08462631087552	3.89117176697355
APCDD1L	3.8700434451219	1.19456502591522	3.23970931775511	0.00119651609272653	47.9444689888726	57.2727858401838	0.819664493357599	0.412407396663376	4.61235705055557	498.37254172421
GNAS	2.47564886622269	0.75037748374003	3.29920462682804	0.000969592053973845	11.889419253316	8.92155250243355	1.22057447404425	0.222247175955436	2.73173249995669	51.7467541874481
JAM2	0.961870202819098	0.24644365686114	3.90300247557627	9.5006730547853e-05	2.6165854457903	0.644840885750197	2.50695246147364	0.01217770885445	1.61421619574497	4.24138935860564
ADAMTS1	1.26538702242074	0.255499597693725	4.95259888407966	7.32288228944e-07	3.54446425782433	0.905609191913903	2.80967141294899	0.00495921027914148	2.1481714950676	5.84833515566169
LINC01697	1.03561020313094	0.450727341226704	2.297642295922	0.0215821562853534	2.81682454646899	1.26961983853208	1.43099886385643	0.152430540751588	1.16439407856339	6.8142741977696
ERG	2.11134411723679	0.602635229107088	3.50351923561641	0.000459153492422093	8.25933534209718	4.97736644615701	1.45846913636469	0.144711276264209	2.5350180881228	26.90971737552
PDE9A	1.58102779993232	0.266101007384836	5.941457401722	2.82499157400196e-09	4.85994829969178	1.29323713838621	2.98471810398865	0.00283839769179994	2.88486876216598	8.18723464492839
PTTG1IP	2.5232009389841	0.746012849121638	3.38224863278822	0.000718950414335118	12.4684435829118	9.30161912140041	1.23295132097229	0.217593926370766	2.88938195456418	53.804615597699
LINC00163	-4.23679736426444	1.4491977081278	-2.92354682905061	0.00346068165759328	0.0144538080789939	0.0209464255417971	-47.0508053965779	0	0.000844156479186893	0.247480855901999
ADARB1	1.1770044835688	0.257482093012432	4.57120908797325	4.84918134147083e-06	3.24464025786643	0.835436764667844	2.68678654423218	0.00721430395042955	1.95883293505904	5.37447079561701
PRMT2	1.79079217514881	0.638959626844379	2.80266874449169	0.00506816953379596	5.99419904159322	3.83005118284734	1.30395099260277	0.19225029231444	1.71335651173709	20.9707798138339
GGT5	2.08860446528432	0.630834654087886	3.31085879913208	0.000930101281983675	8.07364025361443	5.09313205661889	1.38885859918392	0.164875751972793	2.34477925484363	27.7994897857156
SLC5A1	-0.5921575141116	0.229177669017734	-2.58383601094127	0.00977082397469808	0.553132605027833	0.126765641077986	-3.52514601884319	0.00042324942037919	0.352982255348389	0.866773539204973
SYNGR1	2.15073707708763	1.00579733008047	2.13834041189547	0.0324891249209115	8.59118843217832	8.64099438730316	0.878508663694146	0.379667738169139	1.19651185260814	61.6864083011863
RANGAP1	-2.56337438293083	0.727046912044255	-3.52573450277552	0.000422310106964363	0.0770443242657296	0.056014838047935	-16.4769855255932	0	0.018530075844858	0.320334787146058
TSPO	-1.09157511995952	0.368138302487006	-2.96512238086949	0.00302562541186269	0.335687329254925	0.123579363558305	-5.37559550087546	7.6329980447376e-08	0.163145484360743	0.690708562752101
PRR5	-1.89664816939524	0.665288687989095	-2.85086490066149	0.00436004903076537	0.150070789021961	0.0998403983339087	-8.5128788061874	0	0.0407381598568128	0.552829136044239
NUP50	-1.9200849389574	0.752995996277078	-2.54992715558991	0.0107745429143472	0.146594510016681	0.110385079118761	-7.73116708160491	1.06581410364015e-14	0.0335093768896753	0.641311548041714
FBLN1	1.22802172624491	0.258399169452597	4.75242133651744	2.00994977883617e-06	3.41446809788107	0.882295720614857	2.73657464438167	0.00620825085517662	2.05765844782558	5.66595121934242
TRABD	-2.12297492366009	0.982860246523752	-2.15999673521111	0.03077292230817	0.119675074203726	0.117623872934622	-7.48423686308627	7.19424519957101e-14	0.0174337794213706	0.82151569315549
DMD	0.92824556625178	0.204135230661941	4.54720904001626	5.43619976500764e-06	2.53006644755882	0.516475697862456	2.96251392638864	0.00305138005694261	1.69578857083971	3.77478439183793
TMEM47	1.10868912028659	0.222115528396848	4.99149757015514	5.9912936734019e-07	3.03038332156362	0.673095192714098	3.01648762840896	0.00255721652862906	1.96079633524846	4.68341505465295
SRPX	0.831670887900543	0.175612044376086	4.73584195694152	2.18147540842484e-06	2.29715382190288	0.403407878910703	3.21548955713384	0.00130222232727351	1.62820406320133	3.24094245969862
TSPAN7	0.567735585301741	0.2176844281821	2.60806705395948	0.0091055115653933	1.76426749157209	0.384053560063138	1.99000236177071	0.0465906753335584	1.15151900657523	2.70307286640062
GSPT2	0.57383804027516	0.197478020458528	2.90583245134194	0.00366277520284541	1.7750667720482	0.350536672325788	2.21108612375898	0.0270298736741836	1.20537199933088	2.6140162928778
FGD1	2.08548393800008	0.621428911690556	3.35594932705442	0.000790930591919481	8.04848550736833	5.00156158960111	1.40925696526921	0.158759198929912	2.38096448676875	27.2066716334059
MAGEH1	1.59806225385046	0.325263905590587	4.91312508514843	8.96360492941284e-07	4.94344399785479	1.6079239018106	2.45250661017868	0.014186477289119	2.61315084470071	9.35179023801264
USP51	2.44415654886001	0.462606229245616	5.28344928006214	1.26773973874172e-07	11.5208282439552	5.32960691172251	1.9740345616887	0.0483778131691395	4.65278051224265	28.5269169859767
FAAH2	-0.723789247795035	0.349996474696	-2.06799010882525	0.0386409532099456	0.484911321129211	0.169717252935404	-3.03498124063343	0.00240550648534255	0.24419950778862	0.962897065144018
EDA	1.83518363646524	0.559103545408994	3.2823680900159	0.00102939135212621	6.26628475816844	3.50350202483432	1.50314876967068	0.132800684899611	2.09459627052204	18.7464883916114
NAP1L2	1.12223143726695	0.212938848792179	5.27020524264321	1.36271295914092e-07	3.07170086929187	0.654084446940947	3.16732935476588	0.00153845971279054	2.02360173885841	4.66264979379355
ZDHHC15	3.35666584856621	0.562210236709682	5.97048155546045	2.36554331678462e-09	28.6933631979683	16.1317025155266	1.7167043076398	0.086033212695527	9.53294822988808	86.3645822631501
MAGEE1	1.81617032190321	0.448803840979743	4.04669068325819	5.19468110198318e-05	6.14826742061862	2.75936603374425	1.86574284008012	0.0620773528903317	2.55111611982608	14.8175114341786
SH3BGRL	0.856710658302506	0.337631536930313	2.5374130215784	0.0111675114657077	2.35540022111836	0.79525739674219	1.70435412065429	0.0883149496936599	1.21526845848829	4.56517254512277
PABPC5	2.54162786594817	0.548996236038204	4.62959069499212	3.66389226802433e-06	12.7003285847926	6.97243258949957	1.67808414561272	0.0933306733529402	4.33020556578758	37.2495817372042
NAP1L3	0.852861474856882	0.177584938607655	4.80255522536818	1.56653594318712e-06	2.34635128026865	0.416676648058502	3.23116566897126	0.00123286459536431	1.65665646088377	3.32317801572537
ARMCX1	1.23370121961921	0.231511619986425	5.32889545540542	9.88118510347746e-08	3.43391572086646	0.794991391434647	3.06156236041022	0.00220185121458338	2.18135617596323	5.40570921335526
ARMCX2	1.07207235554684	0.234787390783209	4.56614110310863	4.96784435821684e-06	2.92142746745989	0.685914332447305	2.80126449698805	0.00509027793302819	1.84392697988152	4.62856639159188
TCEAL2	0.86889229732845	0.146197004317375	5.94329754830132	2.79344702924789e-09	2.38426832983055	0.348572887310017	3.97124498268679	7.14980087640482e-05	1.7902431242248	3.17539857671261
GPRASP1	1.09885067070175	0.190450588897578	5.76974152226277	7.93932142251208e-09	3.00071523134669	0.571487982923909	3.50088766715691	0.000463711258965271	2.06591737183901	4.35849566026967
BEX4	1.11669165754979	0.224404507426247	4.97624432930251	6.48298078331777e-07	3.05473137016079	0.685495488440437	2.99743966927555	0.00272257741341109	1.96770306379044	4.74227230498341
TCEAL7	1.07409834853739	0.189295210165059	5.67419718439156	1.39340559091039e-08	2.92735225879763	0.554133761056259	3.47813541467645	0.000504914780875443	2.019977866486	4.24231937847673
TCEAL9	1.06979403551192	0.36706248581195	2.91447390257143	0.00356288596566645	2.91477909716369	1.06990606099761	1.78967029626722	0.0735069302840179	1.41958529508505	5.98480219165231
BEX3	1.38559684007214	0.261842981733628	5.29170891233474	1.21178659440169e-07	3.99721088865402	1.04664161770329	2.8636458152992	0.0041879600609841	2.3926320263975	6.67787386948562
TCEAL4	2.723343442298	0.421339790484925	6.46353253074833	1.02286512593253e-10	15.2311617185085	6.41749448731839	2.21755729539476	0.02658503236962	6.66941818637844	34.7838868117717
RAB9B	1.4897992117612	0.245239570040827	6.07487287436191	1.24085985930833e-09	4.43620469184582	1.08793293124137	3.15847107222408	0.00158599048733399	2.74323666237375	7.17397530365669
MID2	1.84835073789303	0.483878465140072	3.81986567093448	0.000133524371996208	6.34933915806567	3.07230848645857	1.7411464967282	0.0816579028556758	2.45952040427055	16.3910442353507
COL4A5	0.821580453212197	0.188915928287402	4.34892102884151	1.36808961969104e-05	2.27409109345237	0.429612029929668	2.9656783439257	0.00302016179532816	1.57037122061522	3.29316421074846
CHRDL1	0.673540032584401	0.139551856839936	4.82644980752166	1.38988401676698e-06	1.9611676439764	0.27368458629131	3.51195387727583	0.000444825189695353	1.49185963539497	2.5781101898113
PAK3	1.01426258169559	0.289531032308264	3.50312218213522	0.00045983848430653	2.75732934236541	0.798332410908922	2.20125015388595	0.0277183195120482	1.56328939205052	4.86337663450576
LRCH2	1.37805943588283	0.257322531230651	5.35537805139808	8.53777142317824e-08	3.96719555550882	1.02084880223052	2.90659649991811	0.00365384178635175	2.3957984138491	6.5692674661902
GPC3	0.750570353335154	0.160369075302363	4.6802686360822	2.86499264889883e-06	2.11820779903129	0.339695026028902	3.29179915320913	0.000995486784901356	1.54689971111343	2.90051400723805
SMIM10	1.73767930929671	0.40670661026863	4.27256224861694	1.93239583838878e-05	5.68413698071813	2.31177608373043	2.02620704214549	0.0427435722996501	2.56138723628358	12.6140291315133
MAMLD1	2.0947619493285	0.417302281987945	5.0197711341272	5.17330784766123e-07	8.12350693374189	3.38995798119539	2.10135552512953	0.035609768978803	3.58538014456565	18.4056814735741
ATP2B3	-3.77826303466946	1.33578772140219	-2.8284906157869	0.00467680722117414	0.0228623680973746	0.0305392705866501	-31.9961024979349	0	0.00166761826423731	0.313433767324983
AVPR2	-3.82741666227265	1.19641252523499	-3.1990777274092	0.00137867992919605	0.0217657714023842	0.0260408415272139	-37.5653846506963	0	0.00208634380116541	0.227071302666518
